# Supplementary material for: 5-Imino-3,4-diphenyl-1H-pyrrol-2-one
Source: Acta Crystallogr Sect E Struct Rep Online. 2014 Jan 18;70(Pt 2):o162. doi: 10.1107/S1600536814001032 (PMC3998320; doi:10.1107/S1600536814001032)
Supplement: Supplementary file 1 [file e-70-0o162-sup1.cif]

##############################################################################
#                                                                            #
# This CIF contains the data in a paper accepted for publication in          #
# Acta Crystallographica Section E. It conforms to the requirements of       #
# Notes for Authors for Acta Crystallographica Section E, and has been       #
# peer reviewed under the auspices of the IUCr Commission on Journals.       #
#                                                                            #
# Full details of the Crystallographic Information File format               #
# are given in the paper "The Crystallographic Information File (CIF):       #
# a New Standard Archive File for Crystallography" by S. R. Hall, F. H.      #
# Allen and I. D. Brown [Acta Cryst. (1991), A47, 655-685].                  #
#                                                                            #
# The current version of the core CIF dictionary is obtainable from          #
# ftp://ftp.iucr.org/pub/cif_core.dic.                                       #
#                                                                            #
# Software is freely available for graphical display of the structure(s)     #
# in this CIF. For information consult the CIF software page                 #
# http://www.iucr.org/resources/cif/software.                                #
#                                                                            #
# This file may be used for bona fide research purposes within the           #
# scientific community so long as proper attribution is given to the journal # 
# article from which it was obtained.                                        #
#                                                                            #
##############################################################################
data_I
_audit_creation_method     SHELXL-97
_journal_date_recd_electronic     2014-01-07
_journal_date_accepted     2014-01-15
_journal_name_full     'Acta Crystallographica, Section E'
_journal_year     2014
_journal_volume     70
_journal_issue      2
_journal_page_first     o162
_journal_page_last     o162
_journal_paper_category     QO
_journal_paper_doi     10.1107/S1600536814001032
_journal_coeditor_code     JJ2181
_publ_contact_author_name     'Tatiana Chulkova'
_publ_contact_author_address
;
Department of Chemistry, Saint Petersburg State University,
Universitetsky Pr. 26, 198504 Stary Petergof,
Russian Federation
;
_publ_contact_author_email     't.chulkova@spbu.ru'
_publ_contact_author_fax     '+78124286939'
_publ_contact_author_phone     '+78124284820'
_publ_section_title
;
5-Imino-3,4-diphenyl-1<i>H</i>-pyrrol-2-one
;
loop_
    _publ_author_name
    _publ_author_footnote
    _publ_author_address
    'Bulatov, Evgeny' .
;
Department of Chemistry, Saint Petersburg State University,
Universitetsky Pr. 26, 198504 Stary Petergof,
Russian Federation
Department of Chemistry, University of Jyvaskyla,
PO Box 35 FI-40014 Jyv\"askyl\"a, Finland
;
    'Chulkova, Tatiana' .
;
Department of Chemistry, Saint Petersburg State University,
Universitetsky Pr. 26, 198504 Stary Petergof,
Russian Federation
;
    'Haukka, Matti' .
;
Department of Chemistry, University of Jyvaskyla,
PO Box 35 FI-40014 Jyv\"askyl\"a, Finland
;
_database_code_depnum_ccdc_archive     'CCDC 978372'
_chemical_name_systematic
;
5-Imino-3,4-diphenyl-1<i>H</i>-pyrrol-2-one
;
_chemical_name_common     ?
_chemical_formula_moiety     'C16 H12 N2 O'
_chemical_formula_sum     'C16 H12 N2 O'
_chemical_formula_iupac     'C16 H12 N2 O'
_chemical_formula_weight     248.28
_chemical_melting_point     ?
_symmetry_cell_setting     monoclinic
_symmetry_space_group_name_H-M     'C 2/n'
_symmetry_space_group_name_Hall     '-C 2ybc'
loop_
    _symmetry_equiv_pos_as_xyz
    'x, y, z'
    '-x, y+1/2, -z+1/2'
    'x+1/2, y+1/2, z'
    '-x+1/2, y+1, -z+1/2'
    '-x, -y, -z'
    'x, -y-1/2, z-1/2'
    '-x+1/2, -y+1/2, -z'
    'x+1/2, -y, z-1/2'
_cell_length_a     19.687(3)
_cell_length_b     6.3064(10)
_cell_length_c     20.611(3)
_cell_angle_alpha     90.00
_cell_angle_beta     97.850(3)
_cell_angle_gamma     90.00
_cell_volume     2534.8(7)
_cell_formula_units_Z     8
_cell_measurement_reflns_used     1492
_cell_measurement_theta_min     3.08
_cell_measurement_theta_max     22.55
_cell_measurement_temperature     100(2)
_exptl_crystal_description     'plate'
_exptl_crystal_colour     'yellow'
_exptl_crystal_size_max     0.12
_exptl_crystal_size_mid     0.10
_exptl_crystal_size_min     0.07
_exptl_crystal_density_diffrn     1.301
_exptl_crystal_density_meas     ?
_exptl_crystal_density_method     'not measured'
_exptl_crystal_F_000     1040
_exptl_absorpt_coefficient_mu     0.083
_exptl_absorpt_correction_type     multi-scan
_exptl_absorpt_process_details     '(SADABS; Sheldrick, 2008<i>b</i>)'
_exptl_absorpt_correction_T_min     0.9899
_exptl_absorpt_correction_T_max     0.9940
_exptl_special_details     ?
_diffrn_ambient_temperature     100(2)
_diffrn_radiation_type     MoK\a
_diffrn_radiation_wavelength     0.71073
_diffrn_radiation_source     'fine-focus sealed tube'
_diffrn_radiation_monochromator     'horizontally mounted graphite crystal'
_diffrn_measurement_device_type     'Bruker KappaAPEXII'
_diffrn_measurement_device     '95mm CCD camera on \k-goniostat'
_diffrn_measurement_method     '\f scans and \w scans with \k offset'
_diffrn_detector_area_resol_mean     9
_diffrn_reflns_number     8351
_diffrn_reflns_av_R_equivalents     0.0502
_diffrn_reflns_av_sigmaI/netI     0.0708
_diffrn_reflns_theta_min     1.99
_diffrn_reflns_theta_max     25.09
_diffrn_reflns_theta_full     25.09
_diffrn_measured_fraction_theta_max     0.961
_diffrn_measured_fraction_theta_full     0.961
_diffrn_reflns_limit_h_min     -23
_diffrn_reflns_limit_h_max     20
_diffrn_reflns_limit_k_min     -7
_diffrn_reflns_limit_k_max     7
_diffrn_reflns_limit_l_min     -24
_diffrn_reflns_limit_l_max     24
_diffrn_standards_number     ?
_diffrn_standards_interval_count     ?
_diffrn_standards_interval_time     ?
_diffrn_standards_decay_%     ?
_refine_special_details
;
Refinement of <i>F</i>^2^ against ALL reflections. The weighted <i>R</i>-factor
<i>wR</i> and goodness of fit <i>S</i> are based on <i>F</i>^2^, conventional
<i>R</i>-factors <i>R</i> are based on <i>F</i>, with <i>F</i> set to zero for
negative <i>F</i>^2^. The threshold expression of <i>F</i>^2^ >
\s(<i>F</i>^2^) is used only for calculating <i>R</i>-factors(gt) <i>etc</i>.
and is not relevant to the choice of reflections for refinement.
<i>R</i>-factors based on <i>F</i>^2^ are statistically about twice as large
as those based on <i>F</i>, and <i>R</i>- factors based on ALL data will be
even larger.
;
_reflns_number_total     2178
_reflns_number_gt     1360
_reflns_threshold_expression     I>2sigma(I)
_refine_ls_structure_factor_coef     Fsqd
_refine_ls_matrix_type     full
_refine_ls_R_factor_all     0.0972
_refine_ls_R_factor_gt     0.0426
_refine_ls_wR_factor_gt     0.0815
_refine_ls_wR_factor_ref     0.0967
_refine_ls_goodness_of_fit_ref     0.996
_refine_ls_restrained_S_all     0.996
_refine_ls_number_reflns     2178
_refine_ls_number_parameters     180
_refine_ls_number_restraints     0
_refine_ls_hydrogen_treatment     mixed
_refine_ls_weighting_scheme     calc
_refine_ls_weighting_details
         'calc w=1/[\s^2^(Fo^2^)+(0.0450P)^2^+0.1005P] where P=(Fo^2^+2Fc^2^)/3'
_atom_sites_solution_hydrogens     geom
_atom_sites_solution_primary     direct
_atom_sites_solution_secondary     difmap
_refine_ls_shift/su_max     0.000
_refine_ls_shift/su_mean     0.000
_refine_diff_density_max     0.167
_refine_diff_density_min     -0.180
_refine_ls_extinction_method     none
_refine_ls_extinction_coef     ?
loop_
    _atom_type_symbol
    _atom_type_description
    _atom_type_scat_dispersion_real
    _atom_type_scat_dispersion_imag
    _atom_type_scat_source
    'C' 'C' 0.0033 0.0016
                         'International Tables Vol C Tables 4.2.6.8 and 6.1.1.4'
    'H' 'H' 0.0000 0.0000
                         'International Tables Vol C Tables 4.2.6.8 and 6.1.1.4'
    'N' 'N' 0.0061 0.0033
                         'International Tables Vol C Tables 4.2.6.8 and 6.1.1.4'
    'O' 'O' 0.0106 0.0060
                         'International Tables Vol C Tables 4.2.6.8 and 6.1.1.4'
_computing_data_collection     'APEX2 (Bruker AXS, 2010)'
_computing_cell_refinement     'APEX2 (Bruker AXS, 2010)'
_computing_data_reduction     'APEX2 (Bruker AXS, 2010)'
_computing_structure_solution     'SHELXS97 (Sheldrick, 2008<i>a</i>)'
_computing_structure_refinement
;
SHELXL97 (Sheldrick, 2008<i>a</i>) and <i>SHELXLE</i>
(H\"ubschle <i>et al.</i>, 2011)
;
_computing_molecular_graphics     'OLEX2 (Dolomanov <i>et al.</i>, 2009)'
_computing_publication_material     'SHELXL97 (Sheldrick, 2008<i>a</i>)'
loop_
    _atom_site_type_symbol
    _atom_site_label
    _atom_site_fract_x
    _atom_site_fract_y
    _atom_site_fract_z
    _atom_site_U_iso_or_equiv
    _atom_site_adp_type
    _atom_site_calc_flag
    _atom_site_refinement_flags
    _atom_site_occupancy
    _atom_site_symmetry_multiplicity
    _atom_site_disorder_assembly
    _atom_site_disorder_group
    O O1 0.57199(8) 1.0248(2) 0.40578(7) 0.0350(4) Uani d . 1 1 . .
    N N1 0.50193(9) 1.2453(3) 0.45727(8) 0.0223(4) Uani d . 1 1 . .
    H H1 0.5344(12) 1.344(4) 0.4747(11) 0.051(8) Uiso d . 1 1 . .
    N N2 0.40778(11) 1.4207(3) 0.48842(8) 0.0247(5) Uani d . 1 1 . .
    H H2 0.3658(11) 1.411(3) 0.4860(10) 0.024(7) Uiso d . 1 1 . .
    C C1 0.51464(11) 1.0785(3) 0.41730(9) 0.0222(5) Uani d . 1 1 . .
    C C2 0.44609(10) 0.9837(3) 0.39176(9) 0.0205(5) Uani d . 1 1 . .
    C C3 0.39760(10) 1.0984(3) 0.41626(9) 0.0202(5) Uani d . 1 1 . .
    C C4 0.43240(11) 1.2715(3) 0.45738(9) 0.0208(5) Uani d . 1 1 . .
    C C5 0.43756(10) 0.8056(3) 0.34521(9) 0.0219(5) Uani d . 1 1 . .
    C C6 0.48541(11) 0.6423(3) 0.34911(10) 0.0257(5) Uani d . 1 1 . .
    H H6 0.5242 0.6466 0.3820 0.031 Uiso calc R 1 1 . .
    C C7 0.47724(11) 0.4730(3) 0.30569(10) 0.0290(6) Uani d . 1 1 . .
    H H7 0.5105 0.3631 0.3086 0.035 Uiso calc R 1 1 . .
    C C8 0.42056(12) 0.4650(4) 0.25831(10) 0.0331(6) Uani d . 1 1 . .
    H H8 0.4143 0.3477 0.2292 0.040 Uiso calc R 1 1 . .
    C C9 0.37286(12) 0.6268(4) 0.25302(10) 0.0358(6) Uani d . 1 1 . .
    H H9 0.3341 0.6215 0.2200 0.043 Uiso calc R 1 1 . .
    C C10 0.38148(11) 0.7966(3) 0.29575(10) 0.0289(6) Uani d . 1 1 . .
    H H10 0.3489 0.9086 0.2914 0.035 Uiso calc R 1 1 . .
    C C11 0.32263(10) 1.0668(3) 0.40864(9) 0.0203(5) Uani d . 1 1 . .
    C C12 0.29601(11) 0.8701(4) 0.42262(9) 0.0266(5) Uani d . 1 1 . .
    H H12 0.3263 0.7584 0.4383 0.032 Uiso calc R 1 1 . .
    C C13 0.22600(11) 0.8354(4) 0.41389(10) 0.0310(6) Uani d . 1 1 . .
    H H13 0.2084 0.7004 0.4235 0.037 Uiso calc R 1 1 . .
    C C14 0.18171(11) 0.9967(4) 0.39126(10) 0.0337(6) Uani d . 1 1 . .
    H H14 0.1337 0.9719 0.3842 0.040 Uiso calc R 1 1 . .
    C C15 0.20730(12) 1.1938(4) 0.37900(11) 0.0381(6) Uani d . 1 1 . .
    H H15 0.1766 1.3061 0.3649 0.046 Uiso calc R 1 1 . .
    C C16 0.27750(11) 1.2298(4) 0.38699(10) 0.0303(6) Uani d . 1 1 . .
    H H16 0.2947 1.3656 0.3777 0.036 Uiso calc R 1 1 . .
loop_
    _atom_site_aniso_label
    _atom_site_aniso_U_11
    _atom_site_aniso_U_22
    _atom_site_aniso_U_33
    _atom_site_aniso_U_12
    _atom_site_aniso_U_13
    _atom_site_aniso_U_23
    O1 0.0264(10) 0.0386(10) 0.0404(9) 0.0027(8) 0.0056(7) -0.0014(8)
    N1 0.0190(11) 0.0212(11) 0.0262(10) -0.0010(9) 0.0010(8) -0.0029(9)
    N2 0.0183(12) 0.0277(12) 0.0279(10) -0.0014(10) 0.0024(9) -0.0032(9)
    C1 0.0191(13) 0.0234(13) 0.0240(11) 0.0016(10) 0.0029(10) 0.0030(10)
    C2 0.0218(12) 0.0175(12) 0.0214(10) -0.0006(10) 0.0000(9) 0.0029(9)
    C3 0.0224(13) 0.0185(12) 0.0192(10) 0.0001(10) 0.0005(9) 0.0034(9)
    C4 0.0217(13) 0.0224(13) 0.0181(11) 0.0010(10) 0.0023(9) 0.0039(10)
    C5 0.0219(12) 0.0232(13) 0.0212(11) -0.0012(10) 0.0046(10) 0.0008(9)
    C6 0.0254(13) 0.0268(13) 0.0242(11) 0.0004(11) 0.0006(10) 0.0012(10)
    C7 0.0319(14) 0.0263(14) 0.0292(11) 0.0058(11) 0.0058(11) -0.0002(10)
    C8 0.0404(15) 0.0331(15) 0.0260(12) 0.0016(12) 0.0054(12) -0.0078(11)
    C9 0.0346(15) 0.0417(15) 0.0288(12) 0.0064(13) -0.0043(11) -0.0087(12)
    C10 0.0267(13) 0.0318(14) 0.0278(12) 0.0069(11) 0.0017(11) -0.0029(11)
    C11 0.0225(12) 0.0191(13) 0.0193(11) 0.0016(10) 0.0026(9) -0.0031(9)
    C12 0.0249(14) 0.0271(14) 0.0278(12) 0.0023(11) 0.0034(10) 0.0020(10)
    C13 0.0255(14) 0.0345(15) 0.0333(13) -0.0083(12) 0.0045(11) -0.0052(11)
    C14 0.0186(13) 0.0455(17) 0.0366(13) -0.0004(13) 0.0020(10) -0.0098(12)
    C15 0.0264(15) 0.0378(16) 0.0474(15) 0.0089(12) -0.0050(12) -0.0044(12)
    C16 0.0277(14) 0.0243(14) 0.0373(13) 0.0023(11) -0.0014(11) -0.0002(11)
_geom_special_details
;
All e.s.d.'s (except the e.s.d. in the dihedral angle between two l.s. planes)
are estimated using the full covariance matrix. The cell e.s.d.'s are taken
into account individually in the estimation of e.s.d.'s in distances, angles
and torsion angles; correlations between e.s.d.'s in cell parameters are only
used when they are defined by crystal symmetry. An approximate (isotropic)
treatment of cell e.s.d.'s is used for estimating e.s.d.'s involving l.s.
planes.
;
loop_
    _geom_bond_atom_site_label_1
    _geom_bond_atom_site_label_2
    _geom_bond_site_symmetry_2
    _geom_bond_distance
    _geom_bond_publ_flag
    O1 C1 . 1.233(2) yes
    N1 C4 . 1.379(3) yes
    N1 C1 . 1.380(3) yes
    N1 H1 . 0.93(2) ?
    N2 C4 . 1.271(2) yes
    N2 H2 . 0.82(2) ?
    C1 C2 . 1.504(3) ?
    C2 C3 . 1.350(3) ?
    C2 C5 . 1.472(3) ?
    C3 C11 . 1.476(3) ?
    C3 C4 . 1.490(3) ?
    C5 C6 . 1.391(3) ?
    C5 C10 . 1.398(3) ?
    C6 C7 . 1.388(3) ?
    C6 H6 . 0.9500 ?
    C7 C8 . 1.380(3) ?
    C7 H7 . 0.9500 ?
    C8 C9 . 1.381(3) ?
    C8 H8 . 0.9500 ?
    C9 C10 . 1.382(3) ?
    C9 H9 . 0.9500 ?
    C10 H10 . 0.9500 ?
    C11 C16 . 1.392(3) ?
    C11 C12 . 1.392(3) ?
    C12 C13 . 1.383(3) ?
    C12 H12 . 0.9500 ?
    C13 C14 . 1.378(3) ?
    C13 H13 . 0.9500 ?
    C14 C15 . 1.378(3) ?
    C14 H14 . 0.9500 ?
    C15 C16 . 1.388(3) ?
    C15 H15 . 0.9500 ?
    C16 H16 . 0.9500 ?
loop_
    _geom_angle_atom_site_label_1
    _geom_angle_atom_site_label_2
    _geom_angle_atom_site_label_3
    _geom_angle_site_symmetry_1
    _geom_angle_site_symmetry_3
    _geom_angle
    _geom_angle_publ_flag
    C4 N1 C1 . . 110.67(19) ?
    C4 N1 H1 . . 123.5(14) ?
    C1 N1 H1 . . 124.7(14) ?
    C4 N2 H2 . . 111.4(15) ?
    O1 C1 N1 . . 124.8(2) ?
    O1 C1 C2 . . 128.67(19) ?
    N1 C1 C2 . . 106.56(18) ?
    C3 C2 C5 . . 129.01(19) ?
    C3 C2 C1 . . 107.61(17) ?
    C5 C2 C1 . . 123.28(18) ?
    C2 C3 C11 . . 129.49(19) ?
    C2 C3 C4 . . 108.16(18) ?
    C11 C3 C4 . . 122.32(18) ?
    N2 C4 N1 . . 122.4(2) ?
    N2 C4 C3 . . 130.6(2) ?
    N1 C4 C3 . . 106.92(18) ?
    C6 C5 C10 . . 118.24(19) ?
    C6 C5 C2 . . 120.76(19) ?
    C10 C5 C2 . . 120.99(19) ?
    C7 C6 C5 . . 120.96(19) ?
    C7 C6 H6 . . 119.5 ?
    C5 C6 H6 . . 119.5 ?
    C8 C7 C6 . . 119.7(2) ?
    C8 C7 H7 . . 120.1 ?
    C6 C7 H7 . . 120.1 ?
    C7 C8 C9 . . 120.3(2) ?
    C7 C8 H8 . . 119.9 ?
    C9 C8 H8 . . 119.9 ?
    C8 C9 C10 . . 120.0(2) ?
    C8 C9 H9 . . 120.0 ?
    C10 C9 H9 . . 120.0 ?
    C9 C10 C5 . . 120.8(2) ?
    C9 C10 H10 . . 119.6 ?
    C5 C10 H10 . . 119.6 ?
    C16 C11 C12 . . 118.9(2) ?
    C16 C11 C3 . . 121.32(19) ?
    C12 C11 C3 . . 119.81(19) ?
    C13 C12 C11 . . 120.7(2) ?
    C13 C12 H12 . . 119.7 ?
    C11 C12 H12 . . 119.7 ?
    C14 C13 C12 . . 120.0(2) ?
    C14 C13 H13 . . 120.0 ?
    C12 C13 H13 . . 120.0 ?
    C15 C14 C13 . . 119.8(2) ?
    C15 C14 H14 . . 120.1 ?
    C13 C14 H14 . . 120.1 ?
    C14 C15 C16 . . 120.6(2) ?
    C14 C15 H15 . . 119.7 ?
    C16 C15 H15 . . 119.7 ?
    C15 C16 C11 . . 119.9(2) ?
    C15 C16 H16 . . 120.0 ?
    C11 C16 H16 . . 120.0 ?
loop_
    _geom_hbond_atom_site_label_D
    _geom_hbond_atom_site_label_H
    _geom_hbond_atom_site_label_A
    _geom_hbond_site_symmetry_A
    _geom_hbond_distance_DH
    _geom_hbond_distance_HA
    _geom_hbond_distance_DA
    _geom_hbond_angle_DHA
    _geom_hbond_publ_flag
    N1 H1 N2 5_686 0.93(2) 1.96(2) 2.882(3) 172(2) yes
