# Supplementary material for: 5-Imino-3,4-diphenyl-1H-pyrrol-2-one
Source: Acta Crystallogr Sect E Struct Rep Online. 2014 Jan 18;70(Pt 2):o162. doi: 10.1107/S1600536814001032 (PMC3998320; doi:10.1107/S1600536814001032)
Supplement: Supplementary file 2 [file e-70-0o162-Isup2.hkl]

# 
# h,k,l, Fc-squared, Fo-squared, sigma(Fo-squared) and status flag 
# 
data_I
_shelx_title ' TGC47 in C2/n (Superflip, yellow plate)' 
_shelx_refln_list_code          4 
_shelx_F_calc_maximum      228.31 
_exptl_crystal_F_000      1040.00 
_reflns_d_resolution_high  0.8379 
 
loop_ 
 _symmetry_equiv_pos_as_xyz 
 'x, y, z' 
 '-x, y+1/2, -z+1/2' 
 'x+1/2, y+1/2, z' 
 '-x+1/2, y+1, -z+1/2' 
 '-x, -y, -z' 
 'x, -y-1/2, z-1/2' 
 '-x+1/2, -y+1/2, -z' 
 'x+1/2, -y, z-1/2' 
 
_cell_length_a    19.6865 
_cell_length_b     6.3064 
_cell_length_c    20.6105 
_cell_angle_alpha  90.000 
_cell_angle_beta   97.850 
_cell_angle_gamma  90.000 
 
_shelx_F_squared_multiplier     1.000 
 
loop_ 
 _refln_index_h 
 _refln_index_k 
 _refln_index_l 
 _refln_F_squared_calc 
 _refln_F_squared_meas 
 _refln_F_squared_sigma 
 _refln_observed_status 
   2   0   0    25318.57    22553.49    311.72 o 
   4   0   0     3638.67     3029.12     47.67 o 
   6   0   0     1284.81     1406.05     40.64 o 
   8   0   0     2921.63     3371.72     64.91 o 
  10   0   0    12328.42    12814.65    181.99 o 
  12   0   0      763.28      802.60     45.94 o 
  14   0   0     3601.66     3629.36    103.78 o 
  16   0   0     1181.71     1289.02     74.74 o 
  18   0   0      737.19      554.21    109.53 o 
  20   0   0      846.78      836.96     99.81 o 
  22   0   0        8.08       28.93    120.38 o 
   1   1   0        0.12       -0.02     10.83 o 
   3   1   0      642.19      641.50     16.17 o 
   5   1   0      230.48      256.01     16.84 o 
   7   1   0      340.40      320.06     17.87 o 
   9   1   0     5918.28     6068.94     69.87 o 
  11   1   0      669.22      708.94     29.12 o 
  13   1   0      137.87      130.20     29.38 o 
  15   1   0      162.78      147.65     35.80 o 
  17   1   0      799.25      765.83     55.28 o 
  19   1   0      692.07      697.62     82.72 o 
  21   1   0      194.09       30.16     84.89 o 
  23   1   0        9.11     -117.80    117.80 o 
   0   2   0      665.49      638.82     31.49 o 
   2   2   0     5069.82     4896.28     51.81 o 
   4   2   0     5309.34     5161.12     53.16 o 
   6   2   0       55.00       36.05     21.80 o 
   8   2   0     5032.84     5149.91     66.65 o 
  10   2   0      225.18      276.93     25.70 o 
  12   2   0     1618.86     1556.93     56.24 o 
  14   2   0     2308.43     2378.42     74.05 o 
  16   2   0       69.88       42.64     38.35 o 
  18   2   0     1626.27     1704.00     90.07 o 
  20   2   0       98.38      155.72     86.77 o 
  22   2   0       80.87       24.74     88.29 o 
   1   3   0       16.20       16.08     21.44 o 
   3   3   0     3040.39     3189.19     54.53 o 
   5   3   0     1422.05     1490.31     37.14 o 
   7   3   0     1204.79     1163.43     32.44 o 
   9   3   0      604.72      664.33     30.22 o 
  11   3   0        6.52      -26.14     48.48 o 
  13   3   0     2870.25     2854.77     88.44 o 
  15   3   0      705.27      713.61     70.54 o 
  17   3   0      425.51      389.09     74.05 o 
  19   3   0      470.03      402.06     91.14 o 
  21   3   0      161.07      183.93    142.60 o 
   0   4   0     1558.18     1434.28     53.49 o 
   2   4   0     1475.81     1529.48     42.28 o 
   4   4   0      578.96      592.53     27.82 o 
   6   4   0      219.16      277.35     27.24 o 
   8   4   0     1916.03     1943.83     69.37 o 
  10   4   0      734.15      876.40     81.68 o 
  12   4   0      515.27      534.76     58.80 o 
  14   4   0      590.46      487.24     62.37 o 
  16   4   0      953.71      850.51     96.31 o 
  18   4   0      299.04      210.41    144.92 o 
   1   5   0     1984.32     1963.12     96.05 o 
   3   5   0        2.63      -52.94     52.94 o 
   5   5   0      164.16       84.54     49.37 o 
   7   5   0        8.06       -1.92     51.73 o 
   9   5   0       79.80      -19.09     58.44 o 
  11   5   0      178.66      218.78     61.72 o 
  13   5   0       36.61       64.43     94.46 o 
  15   5   0      274.07      282.08     85.98 o 
  17   5   0        7.39       96.50    169.98 o 
   0   6   0       55.09      -44.95     84.73 o 
   2   6   0       83.58       93.09     71.82 o 
   4   6   0       62.71       29.92     97.65 o 
   6   6   0       68.10       12.86     64.18 o 
   8   6   0      521.34      557.89     67.53 o 
  10   6   0      621.34      843.65     78.41 o 
  12   6   0      588.30      491.76     92.24 o 
  14   6   0        4.34       59.42    130.20 o 
   1   7   0      107.44      104.37     97.65 o 
   5   7   0      267.78      345.13    130.20 o 
   7   7   0      293.27      404.03    135.88 o 
 -23   1   1        2.44     -115.22    115.22 o 
 -21   1   1       69.93       36.26     81.08 o 
 -19   1   1       48.48      -32.19     76.07 o 
 -17   1   1      328.42      248.39     42.63 o 
 -15   1   1      626.17      644.26     41.03 o 
 -13   1   1      268.79      261.81     28.38 o 
 -11   1   1       30.49       22.54     24.09 o 
  -9   1   1     4277.15     4449.67     58.78 o 
  -7   1   1      261.02      303.83     19.23 o 
  -5   1   1     3458.05     3192.68     46.45 o 
  -3   1   1     5050.96     4948.11     52.18 o 
  -1   1   1     9661.21     8687.74     96.57 o 
   1   1   1      240.37      225.31     12.98 o 
   3   1   1    11959.09    11302.05     92.66 o 
   5   1   1     1258.31     1215.34     27.47 o 
   7   1   1     2201.71     2189.27     39.32 o 
   9   1   1       79.91       98.33     25.53 o 
  11   1   1        5.31       14.94     24.48 o 
  13   1   1      442.87      534.41     37.83 o 
  15   1   1     5148.93     5266.75     92.94 o 
  17   1   1     3251.33     3099.47     89.06 o 
  19   1   1      542.51      556.28     73.48 o 
  21   1   1      158.51      186.98    160.68 o 
 -22   2   1       38.28      191.68     99.72 o 
 -20   2   1       22.06       41.76     82.20 o 
 -18   2   1      167.85      126.77     64.61 o 
 -16   2   1     1858.24     1750.55     73.21 o 
 -14   2   1      540.00      528.16     44.95 o 
 -12   2   1       10.17       19.33     26.48 o 
 -10   2   1        5.15       10.13     24.25 o 
  -8   2   1      286.87      380.21     24.62 o 
  -6   2   1     5933.17     6257.69     68.74 o 
  -4   2   1     1363.50     1308.93     30.05 o 
  -2   2   1     2601.89     2339.14     34.88 o 
   0   2   1      286.93      270.48     15.38 o 
   2   2   1      909.90      865.10     21.46 o 
   4   2   1     1585.29     1502.97     30.99 o 
   6   2   1      254.49      252.21     24.05 o 
   8   2   1     2829.56     3004.38     53.00 o 
  10   2   1     1093.68     1137.60     34.98 o 
  12   2   1       43.76       11.53     29.52 o 
  14   2   1       95.74      101.19     37.72 o 
  16   2   1     1278.56     1330.19     75.66 o 
  18   2   1       49.78      -10.23     54.09 o 
  20   2   1      107.90      176.05     88.39 o 
  22   2   1        1.55      -86.08     86.08 o 
 -21   3   1      128.45      282.61    142.60 o 
 -19   3   1       37.23      -67.72     78.18 o 
 -17   3   1       37.47       42.79     62.72 o 
 -15   3   1      265.83      148.80     69.13 o 
 -13   3   1     1511.28     1392.56     64.13 o 
 -11   3   1      490.81      461.34     35.82 o 
  -9   3   1      107.58      169.23     25.63 o 
  -7   3   1       52.52       41.50     23.67 o 
  -5   3   1     2704.85     2756.17     61.22 o 
  -3   3   1      291.87      318.61     25.37 o 
  -1   3   1        1.65      -11.26     21.36 o 
   1   3   1     3761.14     3586.73     49.29 o 
   3   3   1     2767.20     2871.25     53.59 o 
   5   3   1     2330.12     2553.54     47.73 o 
   7   3   1     2249.67     2155.78     46.47 o 
   9   3   1      938.79      984.10     33.84 o 
  11   3   1      190.19      200.01     34.58 o 
  13   3   1      125.17      109.76     42.67 o 
  15   3   1     1108.78     1128.88     77.28 o 
  17   3   1       21.29       -3.86     63.11 o 
  19   3   1       41.11      -29.45     95.07 o 
  21   3   1        0.41      116.77    140.53 o 
 -18   4   1      318.22      447.97     85.15 o 
 -16   4   1      902.02      818.30     81.24 o 
 -14   4   1      720.86      614.33     63.36 o 
 -12   4   1        3.47       16.85     49.45 o 
 -10   4   1      240.84      339.35     47.73 o 
  -8   4   1       40.72      123.45     40.64 o 
  -6   4   1        9.51        0.56     24.53 o 
  -4   4   1       38.12       29.53     21.55 o 
  -2   4   1        1.70      -20.64     20.64 o 
   0   4   1      265.08      321.61     24.49 o 
   2   4   1       28.48       36.86     22.73 o 
   4   4   1     2649.95     2609.84     51.95 o 
   6   4   1      185.94      203.68     26.18 o 
   8   4   1       12.74       28.47     37.06 o 
  10   4   1      678.97      632.72     61.00 o 
  12   4   1       67.31       -7.79     49.78 o 
  14   4   1     1647.53     1541.24     84.88 o 
  16   4   1       70.75      -65.49     65.49 o 
  18   4   1      180.68       77.40     69.26 o 
 -17   5   1       14.71     -130.72    130.72 o 
 -15   5   1       55.68       41.09     63.34 o 
 -13   5   1       64.59        7.52     60.27 o 
 -11   5   1       53.59      -14.69     83.11 o 
  -9   5   1        3.19        4.83     54.30 o 
  -7   5   1       89.18      115.66     52.35 o 
  -5   5   1      872.37      815.74    191.94 o 
  -3   5   1      304.86      171.79     60.30 o 
  -1   5   1      565.71      554.38     51.71 o 
   1   5   1      241.36      233.39     88.35 o 
   3   5   1      383.50      351.08     61.73 o 
   5   5   1      980.97     1068.02     65.30 o 
   7   5   1       93.77       68.15     52.35 o 
   9   5   1      553.78      571.69     67.99 o 
  11   5   1      481.88      366.22     67.92 o 
  13   5   1     1162.84     1151.30     80.87 o 
  15   5   1      351.28      380.68     70.98 o 
  17   5   1       13.23       16.93     90.38 o 
 -14   6   1       33.61      -43.89     96.28 o 
 -12   6   1       18.63      -42.42     80.39 o 
 -10   6   1        8.86       50.95     60.69 o 
  -8   6   1      155.99      271.78     69.99 o 
  -6   6   1      107.11       67.41     72.40 o 
  -4   6   1     2869.83     2894.56    122.92 o 
  -2   6   1      252.25       89.58     90.42 o 
   0   6   1      765.54      746.05     76.29 o 
   2   6   1     2730.79     2667.00    164.81 o 
   4   6   1      600.80      659.27     82.54 o 
   6   6   1        4.94      -30.07     55.06 o 
   8   6   1      132.64      144.15     64.28 o 
  10   6   1      133.59      125.53     67.41 o 
  12   6   1       48.46       80.57     83.77 o 
  -7   7   1      265.70      375.10    135.88 o 
  -5   7   1      422.68      440.20    132.27 o 
  -3   7   1       50.69      -96.62     96.62 o 
  -1   7   1      208.83      357.01    106.95 o 
   1   7   1       42.78       77.50    101.27 o 
   5   7   1      754.60      640.14    134.85 o 
   7   7   1      788.77      822.01    144.15 o 
 -22   0   2     1183.77     1049.34    148.80 o 
 -20   0   2     2115.14     1873.93    164.30 o 
 -18   0   2       72.98       81.02     85.25 o 
 -16   0   2     1055.75     1199.16    113.86 o 
 -14   0   2        5.02        9.68     46.49 o 
 -12   0   2     2982.86     3205.20     74.80 o 
 -10   0   2     4685.72     4583.84     93.52 o 
  -8   0   2     1982.12     1814.72     49.01 o 
  -6   0   2       99.85      113.37     20.01 o 
  -4   0   2    27581.50    25248.82    274.40 o 
  -2   0   2     7622.42     6856.31    100.45 o 
   0   0   2    11093.76    10838.52    326.27 o 
   2   0   2    11689.15    10967.82    122.97 o 
   4   0   2        2.87      -19.05     19.05 o 
   6   0   2      513.64      595.18     29.30 o 
   8   0   2     3157.03     3394.60    118.33 o 
  10   0   2     1232.81     1532.06     51.41 o 
  12   0   2     1649.67     1823.46    126.61 o 
  14   0   2     1247.78     1187.57     63.90 o 
  16   0   2      340.15      179.36     52.49 o 
  18   0   2      641.18      690.20    114.96 o 
  20   0   2       42.24       49.08     90.42 o 
 -21   1   2       90.93      153.40     95.32 o 
 -19   1   2      482.75      602.13     72.25 o 
 -17   1   2      123.83      100.52     58.65 o 
 -15   1   2      114.39       98.15     36.51 o 
 -13   1   2     2764.55     2748.36     58.22 o 
 -11   1   2      130.35      237.59     26.29 o 
  -9   1   2     1410.74     1618.70     39.73 o 
  -7   1   2     1691.39     1639.96     32.95 o 
  -5   1   2     1370.36     1276.63     27.04 o 
  -3   1   2    10889.80    10296.01     88.82 o 
  -1   1   2     2002.63     1906.17     20.44 o 
   1   1   2     3741.23     3368.93     37.75 o 
   3   1   2    15747.31    14914.68    119.32 o 
   5   1   2      195.79      204.90     16.20 o 
   7   1   2     2224.02     2186.47     38.29 o 
   9   1   2     1083.27     1223.06     33.34 o 
  11   1   2        0.41      -24.36     24.36 o 
  13   1   2     1031.86      989.73     58.00 o 
  15   1   2     2381.61     2387.35     67.99 o 
  17   1   2      486.63      458.66     52.26 o 
  19   1   2        6.12      -10.81     74.52 o 
  21   1   2       92.40       75.78     86.73 o 
 -20   2   2       42.01      142.71     83.63 o 
 -18   2   2     1280.14     1159.68     96.15 o 
 -16   2   2      229.15      245.25     48.49 o 
 -14   2   2     1014.15     1028.61     49.99 o 
 -12   2   2       26.05       29.73     26.10 o 
 -10   2   2      711.40      665.05     30.64 o 
  -8   2   2      104.66      112.31     22.16 o 
  -6   2   2      569.52      560.96     25.95 o 
  -4   2   2    11541.83    11382.38    108.86 o 
  -2   2   2     5718.61     5384.11     60.12 o 
   0   2   2      485.49      449.37     17.37 o 
   2   2   2       25.09       27.35     16.90 o 
   4   2   2     2136.93     2252.42     36.63 o 
   6   2   2      567.13      659.20     27.49 o 
   8   2   2      719.86      757.20     31.03 o 
  10   2   2      988.78      905.74     31.76 o 
  12   2   2     1666.51     1821.63     64.21 o 
  14   2   2     1024.91     1073.87     49.01 o 
  16   2   2      160.74      138.37     47.70 o 
  18   2   2     1292.42     1344.87     92.06 o 
  20   2   2       81.88      -13.08     84.60 o 
  22   2   2       19.23       44.41     83.18 o 
 -21   3   2        0.66       82.15    135.88 o 
 -19   3   2       99.77       76.71     79.57 o 
 -17   3   2      351.72      464.27    162.75 o 
 -15   3   2       83.25       85.30     50.83 o 
 -13   3   2     1855.37     2032.00     94.56 o 
 -11   3   2      353.55      333.27     71.77 o 
  -9   3   2      184.29      160.48     26.30 o 
  -7   3   2      781.19      707.09     30.00 o 
  -5   3   2      280.18      259.09     24.78 o 
  -3   3   2      517.59      568.33     25.52 o 
  -1   3   2      921.43      932.97     31.05 o 
   1   3   2     2387.96     2242.82     47.97 o 
   3   3   2      497.58      549.76     27.41 o 
   5   3   2     5646.61     5923.24     72.43 o 
   7   3   2      450.67      360.26     26.72 o 
   9   3   2      153.67      127.34     26.57 o 
  11   3   2     1337.56     1298.42     47.21 o 
  13   3   2       66.45       73.24     43.72 o 
  15   3   2      398.69      561.90    121.12 o 
  17   3   2      307.56      246.02     68.17 o 
  19   3   2      745.41      881.13    110.63 o 
  21   3   2      302.97      376.13    114.18 o 
 -18   4   2      222.95        3.62    132.78 o 
 -16   4   2      264.62      352.25     68.47 o 
 -14   4   2      362.92      314.86     56.92 o 
 -12   4   2      548.69      538.04     58.34 o 
 -10   4   2      119.75       89.11     44.05 o 
  -8   4   2      291.89      293.86     39.83 o 
  -6   4   2     1031.13     1105.39     44.15 o 
  -4   4   2      678.66      781.62     30.53 o 
  -2   4   2        2.46        3.76     21.59 o 
   0   4   2      141.42      150.59     22.01 o 
   2   4   2     1266.34     1290.37     35.05 o 
   4   4   2      111.84      104.01     24.25 o 
   6   4   2       35.74       -5.90     27.75 o 
   8   4   2        5.49      -12.11     35.88 o 
  10   4   2     1199.11     1311.70     83.82 o 
  12   4   2     1797.40     1632.78     99.52 o 
  14   4   2      382.57      333.29     61.14 o 
  16   4   2     1886.29     1948.47     96.60 o 
  18   4   2      169.67      217.13     76.90 o 
 -17   5   2      202.08       89.90    137.43 o 
 -15   5   2      391.75      509.73     95.55 o 
 -13   5   2      355.64      358.03     60.38 o 
 -11   5   2     1194.96     1039.10     78.65 o 
  -9   5   2      850.88      792.30     66.67 o 
  -7   5   2       49.38       69.38     55.69 o 
  -5   5   2     1073.10     1068.57     75.62 o 
  -3   5   2      716.76      759.44     67.15 o 
  -1   5   2     1579.95     1712.01     73.86 o 
   1   5   2     3227.28     3312.49     95.84 o 
   3   5   2       15.50       12.59     55.14 o 
   5   5   2      755.84      733.07     62.25 o 
   7   5   2       31.07       69.00     74.10 o 
   9   5   2       56.03      168.17     82.14 o 
  11   5   2      402.17      429.76     66.32 o 
  13   5   2       13.73       56.70     66.72 o 
  15   5   2       69.59       -3.45     65.46 o 
  17   5   2      199.28      273.31    141.57 o 
 -14   6   2       35.89       96.06     90.38 o 
 -12   6   2      311.97      338.34     91.38 o 
 -10   6   2       86.39        5.20    106.55 o 
  -8   6   2      346.18      251.33     86.41 o 
  -6   6   2        2.16       98.33     63.85 o 
  -4   6   2      702.61      732.46     81.99 o 
  -2   6   2     2426.57     2291.38    110.45 o 
   0   6   2     1464.76     1408.08    164.56 o 
   2   6   2       81.23      160.81     63.86 o 
   4   6   2      817.57      650.38     76.51 o 
   6   6   2        7.91       18.51     59.28 o 
   8   6   2     1490.20     1554.33    103.68 o 
  10   6   2     1242.59     1209.44     81.30 o 
  12   6   2      495.51      587.44    139.50 o 
  -7   7   2        2.65      251.10    134.85 o 
  -5   7   2      211.34      257.76     84.89 o 
  -3   7   2      150.89       34.10    105.40 o 
  -1   7   2       18.85       -8.27    101.27 o 
   1   7   2      607.15      557.99    139.50 o 
   5   7   2       30.18      -28.42    113.15 o 
   7   7   2      112.19       79.05    119.35 o 
 -21   1   3      765.96      647.43    128.13 o 
 -19   1   3      400.83      592.96    107.61 o 
 -17   1   3      755.74      688.94     68.06 o 
 -15   1   3     1128.96     1078.06     48.58 o 
 -13   1   3      154.43      158.83     24.66 o 
 -11   1   3      755.56      822.84     30.62 o 
  -9   1   3       17.96       32.21     22.52 o 
  -7   1   3     7201.57     7753.56     75.66 o 
  -5   1   3     6722.35     6930.85     69.97 o 
  -3   1   3      698.37      627.47     14.96 o 
  -1   1   3    19785.57    18487.67    142.40 o 
   1   1   3    27131.98    26075.51    210.81 o 
   3   1   3     1823.67     1681.75     28.94 o 
   5   1   3    16341.75    15891.63    130.11 o 
   7   1   3      543.97      597.82     25.58 o 
   9   1   3     2436.11     2840.90     48.86 o 
  11   1   3      366.24      414.90     29.68 o 
  13   1   3       90.32      126.70     33.31 o 
  15   1   3     1246.05     1256.81     50.78 o 
  17   1   3      188.33      173.59     45.95 o 
  19   1   3       30.78       40.28     80.87 o 
  21   1   3       22.79      -19.12    129.17 o 
 -20   2   3      124.75      204.12     68.55 o 
 -18   2   3        0.39       44.05     61.05 o 
 -16   2   3       12.31       37.59     51.81 o 
 -14   2   3      132.87      211.99     45.97 o 
 -12   2   3     3996.40     4091.82     92.26 o 
 -10   2   3     1053.13     1137.23     32.50 o 
  -8   2   3       24.97        1.29     22.45 o 
  -6   2   3        8.94       27.09     25.03 o 
  -4   2   3       72.44       61.03     17.19 o 
  -2   2   3     6476.66     6190.66     52.17 o 
   0   2   3     1751.05     1809.44     28.81 o 
   2   2   3     4497.22     4469.37     49.76 o 
   4   2   3        9.17       45.26     20.07 o 
   6   2   3      833.06      892.83     27.77 o 
   8   2   3      212.19      263.08     25.59 o 
  10   2   3      889.14      953.83     33.26 o 
  12   2   3      359.90      386.24     42.76 o 
  14   2   3     2424.62     2446.34     65.38 o 
  16   2   3      193.60      182.14     55.01 o 
  18   2   3        1.18      -12.83     56.23 o 
  20   2   3       39.58      132.58     87.45 o 
 -21   3   3      125.61       57.35    135.37 o 
 -19   3   3      116.14       97.30     79.08 o 
 -17   3   3      437.72      396.39     61.17 o 
 -15   3   3     1010.03     1087.53     64.11 o 
 -13   3   3      660.65      646.64     47.65 o 
 -11   3   3      285.64      237.34     43.33 o 
  -9   3   3       29.40       84.49     28.10 o 
  -7   3   3     1162.79     1165.05     39.05 o 
  -5   3   3     1837.25     1787.36     50.25 o 
  -3   3   3      400.09      442.54     24.04 o 
  -1   3   3      331.71      337.24     28.24 o 
   1   3   3     2154.26     2091.59     47.00 o 
   3   3   3     1952.67     2161.83     47.09 o 
   5   3   3       41.89       88.94     23.30 o 
   7   3   3     1659.90     1789.11     43.01 o 
   9   3   3      697.39      702.07     32.16 o 
  11   3   3       42.65      -28.38     34.20 o 
  13   3   3     1245.42     1414.77     66.43 o 
  15   3   3      519.95      450.65     69.99 o 
  17   3   3       22.74        4.84     64.66 o 
  19   3   3      151.33      237.74     73.72 o 
 -18   4   3      115.70      -91.45    129.17 o 
 -16   4   3        8.87      -38.14     81.63 o 
 -14   4   3      160.34       60.30     57.52 o 
 -12   4   3     1294.27     1284.95     80.10 o 
 -10   4   3       44.15       24.37     40.77 o 
  -8   4   3     1676.76     1602.04     61.47 o 
  -6   4   3      421.75      487.92     46.27 o 
  -4   4   3       44.93       54.16     27.51 o 
  -2   4   3     2528.55     2699.93     62.98 o 
   0   4   3     2440.27     2507.26     54.23 o 
   2   4   3       23.41       45.94     25.70 o 
   4   4   3        0.26        4.10     24.08 o 
   6   4   3       82.47      144.76     31.26 o 
   8   4   3       70.92       88.78     39.39 o 
  10   4   3      102.57       28.23     62.19 o 
  12   4   3      916.08      884.16     70.83 o 
  14   4   3      124.24       78.82     62.20 o 
  16   4   3       59.66      145.39     84.95 o 
  18   4   3       51.08      105.88     70.08 o 
 -17   5   3      520.49      550.24    151.90 o 
 -15   5   3        6.97      -87.32     87.32 o 
 -13   5   3        1.76       66.55     59.35 o 
 -11   5   3      472.87      620.95     66.28 o 
  -9   5   3      666.09      771.65     65.30 o 
  -7   5   3     1316.81     1357.55     67.69 o 
  -5   5   3     1503.10     1452.81    144.15 o 
  -3   5   3     1053.15     1109.65     60.77 o 
  -1   5   3      132.35      118.47     45.39 o 
   1   5   3       63.12       91.89     45.46 o 
   3   5   3      207.86      163.93     52.69 o 
   5   5   3      121.01       63.49     45.10 o 
   7   5   3      212.14      297.24     56.93 o 
   9   5   3        2.94      -69.39     69.39 o 
  11   5   3      445.53      367.44     65.02 o 
  13   5   3       10.08      175.44     63.08 o 
  15   5   3      764.52      717.64    177.73 o 
 -14   6   3      302.93      273.31    143.12 o 
 -12   6   3      208.21      305.35     92.27 o 
 -10   6   3       37.76      -11.43     63.55 o 
  -8   6   3       72.01       74.27     57.65 o 
  -6   6   3       40.98       91.72     50.08 o 
  -4   6   3      140.99      122.94     68.17 o 
  -2   6   3      917.53      770.52     75.41 o 
   0   6   3     1323.72     1229.86     83.99 o 
   2   6   3       10.66      -58.45     58.45 o 
   4   6   3      182.62      131.79     55.48 o 
   6   6   3      173.03      176.19     58.44 o 
   8   6   3       48.68        2.43     57.25 o 
  10   6   3      748.48      881.79     76.13 o 
  12   6   3        7.50      227.33    126.58 o 
  -7   7   3        0.00       97.46     86.21 o 
  -5   7   3       17.77      150.35    110.05 o 
  -3   7   3      133.28       79.57    109.53 o 
  -1   7   3      735.02      624.64    123.48 o 
   1   7   3      303.47      483.59    118.32 o 
   3   7   3      102.35      -97.13     97.13 o 
   5   7   3       92.46       55.80    112.12 o 
   7   7   3       37.04       34.10    115.22 o 
 -22   0   4       47.48      -28.42    114.18 o 
 -20   0   4       70.73      -39.78    104.37 o 
 -18   0   4     6484.08     6375.08    259.36 o 
 -16   0   4     1406.00     1531.46     90.96 o 
 -14   0   4     1343.74     1355.92    168.35 o 
 -12   0   4      736.32      799.40     42.60 o 
 -10   0   4     4227.29     4562.93    114.48 o 
  -8   0   4     2854.10     2974.54     67.28 o 
  -6   0   4     5355.11     4949.72     77.15 o 
  -4   0   4    52123.88    49250.82    677.92 o 
  -2   0   4     9112.84     8230.54     92.61 o 
   0   0   4    28093.24    28287.94    341.13 o 
   2   0   4    11230.63    11283.07    144.79 o 
   4   0   4     6494.99     6369.53     84.29 o 
   6   0   4      117.52      118.26     27.55 o 
   8   0   4    19439.27    19897.65    292.95 o 
  10   0   4     3801.79     4207.13     90.32 o 
  12   0   4      788.77      872.68     51.47 o 
  14   0   4      342.13      437.49     73.28 o 
  16   0   4      485.71      503.82     60.90 o 
  18   0   4      267.77      312.86     85.31 o 
  20   0   4      446.51      621.03    145.18 o 
  22   0   4       45.66      -82.15    133.30 o 
 -23   1   4      154.14      425.73    135.88 o 
 -21   1   4      262.85      287.66     82.90 o 
 -19   1   4        4.66      -70.94     70.94 o 
 -17   1   4      609.18      589.15     81.80 o 
 -15   1   4        0.81      -22.02     42.45 o 
 -13   1   4      502.36      548.97     29.46 o 
 -11   1   4     3164.22     3491.42     54.48 o 
  -9   1   4     3833.87     3893.60     58.57 o 
  -7   1   4      170.53      160.01     22.63 o 
  -5   1   4     6720.44     6419.69     58.07 o 
  -3   1   4     1233.30     1212.13     19.15 o 
  -1   1   4    47148.13    45202.41    326.20 o 
   1   1   4    12443.66    11981.46     95.72 o 
   3   1   4    13302.27    12816.20    111.05 o 
   5   1   4     3192.38     3168.93     40.88 o 
   7   1   4      206.83      181.23     25.47 o 
   9   1   4      658.37      746.02     35.19 o 
  11   1   4      894.73      938.76     34.34 o 
  13   1   4     2435.02     2399.13     65.13 o 
  15   1   4      589.43      566.27     43.60 o 
  17   1   4     3458.02     3436.75    105.57 o 
  19   1   4       34.39       13.66     58.93 o 
  21   1   4       43.45      -49.66     74.78 o 
 -20   2   4        4.02      -77.27    152.41 o 
 -18   2   4      709.45      566.91     69.06 o 
 -16   2   4     7157.89     7115.56    156.82 o 
 -14   2   4        0.40      -13.17     38.46 o 
 -12   2   4      174.89      130.24     28.62 o 
 -10   2   4     1421.73     1292.70     36.93 o 
  -8   2   4       21.81       25.92     26.58 o 
  -6   2   4     7669.11     7776.08     83.19 o 
  -4   2   4      142.34      130.28     16.93 o 
  -2   2   4     4000.11     3749.41     38.50 o 
   0   2   4      390.74      350.41     14.91 o 
   2   2   4     3305.83     3282.47     42.13 o 
   4   2   4     2552.34     2449.09     51.68 o 
   6   2   4       54.01      113.11     22.80 o 
   8   2   4     1024.84     1041.17     33.51 o 
  10   2   4        3.32      -10.10     25.70 o 
  12   2   4      442.95      440.21     42.44 o 
  14   2   4     1389.69     1401.04     55.78 o 
  16   2   4      241.97      255.84     52.23 o 
  18   2   4        9.52       23.79     58.14 o 
  20   2   4        0.23       64.07    131.75 o 
 -19   3   4       36.22      -65.06     83.32 o 
 -17   3   4       79.51      -13.21     87.50 o 
 -15   3   4     5394.91     5363.60    146.54 o 
 -13   3   4      225.49      216.36     43.64 o 
 -11   3   4       24.40       53.79     42.14 o 
  -9   3   4       69.28       90.87     29.18 o 
  -7   3   4      596.05      647.62     31.14 o 
  -5   3   4     4113.31     4021.54     63.53 o 
  -3   3   4     1095.27     1122.86     29.54 o 
  -1   3   4     1591.47     1534.46     36.17 o 
   1   3   4      330.49      300.68     26.22 o 
   3   3   4      375.03      515.18     28.98 o 
   5   3   4      514.49      591.49     27.27 o 
   7   3   4        6.81      -21.23     23.58 o 
   9   3   4      385.03      415.64     30.64 o 
  11   3   4     1646.87     1551.50     55.17 o 
  13   3   4       17.20       64.73     49.74 o 
  15   3   4       34.48       -8.98     52.88 o 
  17   3   4      149.54      209.30     68.98 o 
  19   3   4      106.65        0.84     69.99 o 
 -18   4   4        8.73      141.05     96.62 o 
 -16   4   4      121.91      185.69     72.63 o 
 -14   4   4       84.11      176.08     58.15 o 
 -12   4   4       57.41       67.44     46.90 o 
 -10   4   4      917.81      769.94     50.47 o 
  -8   4   4     1387.18     1452.40     86.64 o 
  -6   4   4      721.64      746.93     39.23 o 
  -4   4   4     1015.60     1010.01     32.48 o 
  -2   4   4        0.89        8.13     28.45 o 
   0   4   4      330.01      294.52     26.39 o 
   2   4   4     2291.01     2238.93     47.90 o 
   4   4   4      545.37      609.43     33.74 o 
   6   4   4      192.99      147.73     37.43 o 
   8   4   4      129.11      150.55     41.16 o 
  10   4   4      415.06      345.34     52.48 o 
  12   4   4     1710.92     1597.08     71.11 o 
  14   4   4        0.43       78.26     62.28 o 
  16   4   4        0.23      -25.87     65.23 o 
  18   4   4      146.48      143.75     78.33 o 
 -17   5   4        3.27       68.20    136.92 o 
 -15   5   4      627.47      705.76    149.83 o 
 -13   5   4      167.21      184.36     59.84 o 
 -11   5   4     1361.24     1326.27     76.79 o 
  -9   5   4      157.20       91.63     48.07 o 
  -7   5   4       32.22       13.08     53.27 o 
  -5   5   4        0.80       15.96     46.16 o 
  -3   5   4     2846.26     2788.43     79.60 o 
  -1   5   4      458.13      470.85     45.92 o 
   1   5   4      428.15      505.91     52.53 o 
   3   5   4     1563.90     1661.37     74.01 o 
   5   5   4      254.21      295.81     49.03 o 
   7   5   4      168.01      134.34     56.14 o 
   9   5   4      124.93       49.13     56.14 o 
  11   5   4       81.24       48.45     58.99 o 
  13   5   4       20.02       19.10     62.25 o 
  15   5   4      301.87      327.79     72.16 o 
 -14   6   4      333.83      376.65    148.80 o 
 -12   6   4       17.43       42.59     87.14 o 
 -10   6   4      111.34      -36.27    110.57 o 
  -8   6   4      958.92      939.69     72.32 o 
  -6   6   4        1.78       58.25     59.07 o 
  -4   6   4       53.91       83.19     67.17 o 
  -2   6   4     1648.71     1580.33     94.36 o 
   0   6   4      709.92      697.61    101.27 o 
   2   6   4      113.44       25.80     67.39 o 
   4   6   4        1.15      -50.98     50.98 o 
   6   6   4      180.64      161.47     88.96 o 
   8   6   4        1.45       82.36     58.80 o 
  10   6   4       69.67      126.83     79.79 o 
  12   6   4       22.82       21.18    119.35 o 
  -7   7   4      105.51      226.86    130.20 o 
  -5   7   4      301.93      368.38    119.87 o 
  -3   7   4     1109.14     1150.09    142.60 o 
  -1   7   4      743.01      834.41    130.72 o 
   1   7   4       39.39       71.82    107.47 o 
   3   7   4        8.43       69.17     75.42 o 
   5   7   4      125.39      170.50    111.08 o 
   7   7   4      314.77      415.40    125.55 o 
 -23   1   5      101.52       42.37    149.31 o 
 -21   1   5      187.53      158.98     79.81 o 
 -19   1   5       23.31       13.82     69.80 o 
 -17   1   5       20.84      146.04     58.00 o 
 -15   1   5       19.07       20.77     42.09 o 
 -13   1   5        7.66      -24.46     24.46 o 
 -11   1   5       10.97       -0.49     21.91 o 
  -9   1   5      800.76      892.98     32.64 o 
  -7   1   5     4012.14     4016.51     56.85 o 
  -5   1   5      422.71      457.55     14.57 o 
  -3   1   5    25976.11    24609.78    188.84 o 
  -1   1   5    44058.79    43029.29    365.65 o 
   1   1   5    20618.99    20440.58    167.16 o 
   3   1   5       31.11       31.38     17.75 o 
   5   1   5     3171.15     3176.39     45.19 o 
   7   1   5      742.56      719.10     26.04 o 
   9   1   5       97.06       78.42     23.95 o 
  11   1   5     3293.82     3271.23     57.28 o 
  13   1   5      911.42      859.32     43.20 o 
  15   1   5        0.46       42.04     45.41 o 
  17   1   5      685.84      673.80     57.74 o 
  19   1   5        0.63      -28.27     69.74 o 
  21   1   5       27.80        3.28     92.01 o 
 -22   2   5        1.09      -27.90    116.77 o 
 -20   2   5      316.36      215.02     77.31 o 
 -18   2   5      114.95        4.36     62.64 o 
 -16   2   5      434.26      346.32     54.55 o 
 -14   2   5      152.58      126.44     43.09 o 
 -12   2   5       11.09       -3.44     27.90 o 
 -10   2   5      949.72      943.82     35.85 o 
  -8   2   5      259.47      289.27     24.95 o 
  -6   2   5     2067.77     2163.40     54.20 o 
  -4   2   5     1683.89     1655.15     31.19 o 
  -2   2   5     5328.40     5547.90     58.58 o 
   0   2   5      246.67      227.00     14.38 o 
   2   2   5     2000.33     2060.50     42.67 o 
   4   2   5     2805.61     2920.75     49.61 o 
   6   2   5     2741.08     2891.91     48.99 o 
   8   2   5     1555.90     1514.94     69.59 o 
  10   2   5      318.51      249.83     28.54 o 
  12   2   5      178.72      164.47     32.80 o 
  14   2   5     1493.25     1369.17     58.32 o 
  16   2   5     3175.75     3194.56     98.95 o 
  18   2   5       63.28       28.99     58.47 o 
  20   2   5      102.28      188.56     92.72 o 
 -19   3   5       13.78       24.59     74.13 o 
 -17   3   5       73.72       71.45     57.04 o 
 -15   3   5      452.51      339.98     60.17 o 
 -13   3   5     1518.58     1508.28     65.07 o 
 -11   3   5      121.43       68.69     38.77 o 
  -9   3   5       51.21       73.22     26.43 o 
  -7   3   5      654.61      657.60     29.19 o 
  -5   3   5       85.83       79.09     20.38 o 
  -3   3   5      590.33      658.78     24.75 o 
  -1   3   5     5041.54     5130.32     61.92 o 
   1   3   5     3532.75     3664.82     49.58 o 
   3   3   5     1235.39     1367.23     38.00 o 
   5   3   5      543.37      489.98     27.68 o 
   7   3   5      951.98     1007.29     33.44 o 
   9   3   5       11.16      -17.67     29.31 o 
  11   3   5      850.67      869.37     66.84 o 
  13   3   5      103.65      109.77     47.28 o 
  15   3   5       40.92       14.72     62.87 o 
  17   3   5       49.91       86.24     67.33 o 
  19   3   5       22.68       11.18     89.13 o 
 -18   4   5      417.64      243.86    137.43 o 
 -16   4   5       18.82        5.77    152.67 o 
 -14   4   5       39.23       20.35     37.86 o 
 -12   4   5      674.66      727.08     51.73 o 
 -10   4   5      127.20      142.74     45.69 o 
  -8   4   5      150.72      166.76     45.56 o 
  -6   4   5      214.42      262.98     32.88 o 
  -4   4   5        6.99       43.33     23.49 o 
  -2   4   5        7.71        1.60     22.73 o 
   0   4   5      317.84      299.71     25.34 o 
   2   4   5      576.57      568.36     31.13 o 
   4   4   5     1605.39     1634.91     52.80 o 
   6   4   5      474.59      520.50     40.92 o 
   8   4   5      227.71      215.07     42.91 o 
  10   4   5     1012.95      921.41     58.78 o 
  12   4   5     1784.00     1941.67     76.63 o 
  14   4   5       69.32       76.55     62.35 o 
  16   4   5       52.29       72.70     66.64 o 
  18   4   5      687.03      737.94    104.13 o 
 -17   5   5        1.24      -89.38    130.72 o 
 -15   5   5       87.52      101.27    132.27 o 
 -13   5   5       12.95       97.41     58.04 o 
 -11   5   5     1604.11     1662.61     87.06 o 
  -9   5   5     3423.97     3521.74    111.89 o 
  -7   5   5        4.08       20.01     51.94 o 
  -5   5   5      575.17      631.10    108.93 o 
  -3   5   5     2406.38     2503.65     79.66 o 
  -1   5   5       21.05        0.62     39.14 o 
   1   5   5     1182.47     1182.70     73.03 o 
   3   5   5      528.71      605.85     50.58 o 
   5   5   5      557.58      543.72     50.92 o 
   7   5   5      354.50      415.86     61.45 o 
   9   5   5       19.73       83.30     69.08 o 
  11   5   5      261.88      151.34     85.97 o 
  13   5   5     1004.05      970.45     79.89 o 
  15   5   5      128.98      156.49    107.98 o 
 -12   6   5      155.38      140.02    100.23 o 
 -10   6   5      140.46      202.74     88.34 o 
  -8   6   5        0.31      -52.77     52.77 o 
  -6   6   5      411.49      457.57     83.96 o 
  -4   6   5       41.64       53.79     63.64 o 
  -2   6   5      312.20      307.74     69.86 o 
   0   6   5        4.01      -40.47     63.69 o 
   2   6   5        0.00      -37.81     58.01 o 
   4   6   5     1141.37     1285.76     73.69 o 
   6   6   5      250.23      277.13     60.04 o 
   8   6   5       44.49      125.54     61.38 o 
  10   6   5      138.14       55.78     87.54 o 
  12   6   5       75.04       37.20    118.32 o 
  -7   7   5       45.40       56.54    111.34 o 
  -5   7   5      734.00      663.91    135.37 o 
  -3   7   5       58.97       -5.17    106.95 o 
  -1   7   5      123.32       24.28    106.95 o 
   1   7   5       12.04       29.45    105.40 o 
   3   7   5      167.20       76.81     75.95 o 
   5   7   5      139.26      219.06    137.43 o 
 -22   0   6      573.00      737.27    157.06 o 
 -20   0   6      354.59      355.46    134.33 o 
 -18   0   6        2.52       74.92     96.10 o 
 -16   0   6       74.66       62.52     86.28 o 
 -14   0   6      763.54      848.64     54.08 o 
 -12   0   6      913.22     1022.55     55.56 o 
 -10   0   6     2247.49     2297.54     60.42 o 
  -8   0   6      432.73      385.10     37.60 o 
  -6   0   6       10.31      -25.22     26.15 o 
  -4   0   6      310.40      328.67     20.35 o 
  -2   0   6    40574.20    39287.05    420.65 o 
   0   0   6    49868.14    49505.31    600.04 o 
   2   0   6      242.27      265.95     22.86 o 
   4   0   6      132.24      171.75     24.64 o 
   6   0   6     1514.34     1679.30     61.38 o 
   8   0   6     4855.20     4762.34     90.68 o 
  10   0   6       40.94       90.29     34.32 o 
  12   0   6      240.61      255.17     51.68 o 
  14   0   6        4.82      -47.21     47.21 o 
  16   0   6     1254.58     1345.20    102.95 o 
  18   0   6      369.39      360.98     90.32 o 
  20   0   6      549.92      383.36    143.63 o 
 -21   1   6      324.38      381.91    126.84 o 
 -19   1   6      613.53      498.56    108.24 o 
 -17   1   6        1.54      101.41     66.34 o 
 -15   1   6      549.15      559.33     56.74 o 
 -13   1   6     1703.69     1831.25     47.73 o 
 -11   1   6      419.26      455.89     27.01 o 
  -9   1   6      380.39      402.60     26.97 o 
  -7   1   6      330.85      327.85     20.92 o 
  -5   1   6     4365.94     4366.77     43.30 o 
  -3   1   6    18823.53    18441.00    152.31 o 
  -1   1   6     3505.57     3474.41     38.44 o 
   1   1   6    13328.83    12847.38    103.56 o 
   3   1   6     2962.05     2929.42     39.65 o 
   5   1   6      805.56      806.76     28.79 o 
   7   1   6      168.97      215.13     25.11 o 
   9   1   6       23.98        7.29     21.73 o 
  11   1   6     2615.30     2761.14     56.93 o 
  13   1   6      295.17      220.06     38.89 o 
  15   1   6     1935.64     1922.29     69.39 o 
  17   1   6        6.64      -33.64     81.68 o 
  19   1   6       17.98       80.02     56.18 o 
  21   1   6       15.72      104.71    155.51 o 
 -22   2   6       55.99      194.26    125.03 o 
 -20   2   6       20.68       74.33     73.33 o 
 -18   2   6       41.98       67.69     66.41 o 
 -16   2   6      780.00      793.38     65.75 o 
 -14   2   6     1060.92      987.78     54.09 o 
 -12   2   6      120.98      128.18     39.44 o 
 -10   2   6      380.04      394.82     23.80 o 
  -8   2   6     4664.65     4679.83     63.46 o 
  -6   2   6      916.59      800.53     25.51 o 
  -4   2   6      433.15      436.13     16.72 o 
  -2   2   6     4432.61     4243.28     43.01 o 
   0   2   6     6974.91     7107.84     74.29 o 
   2   2   6     3461.41     3503.33     45.77 o 
   4   2   6     1167.05     1198.32     31.52 o 
   6   2   6       18.02       64.20     25.95 o 
   8   2   6     2808.75     2901.36     55.14 o 
  10   2   6       43.89       42.80     27.26 o 
  12   2   6     1632.07     1545.51     58.12 o 
  14   2   6     1783.44     1721.08     65.21 o 
  16   2   6     2051.17     1987.45     79.90 o 
  18   2   6      158.38       15.46     68.24 o 
  20   2   6      424.12      468.18     74.12 o 
 -19   3   6      191.23      131.53    105.40 o 
 -17   3   6      857.40      941.45     99.10 o 
 -15   3   6     3190.00     3022.51    117.75 o 
 -13   3   6       24.88       20.40     42.63 o 
 -11   3   6      978.13     1023.23     51.27 o 
  -9   3   6       43.68       43.63     23.09 o 
  -7   3   6        6.46       38.60     19.93 o 
  -5   3   6     2709.75     2910.89     44.25 o 
  -3   3   6     1211.41     1177.90     29.65 o 
  -1   3   6     1225.34     1313.95     31.52 o 
   1   3   6       36.89       63.15     19.88 o 
   3   3   6       24.52       -7.20     20.39 o 
   5   3   6       71.79      107.13     25.50 o 
   7   3   6        8.51       46.32     24.93 o 
   9   3   6      432.40      405.50     41.01 o 
  11   3   6       70.89       30.05     47.16 o 
  13   3   6     1546.82     1459.87     69.20 o 
  15   3   6      128.27      129.67     50.66 o 
  17   3   6        2.15      -89.64     89.64 o 
  19   3   6       50.06      -35.08    116.25 o 
 -18   4   6      587.09      759.49    153.96 o 
 -16   4   6       28.49       68.47     66.72 o 
 -14   4   6       21.53       26.92     47.62 o 
 -12   4   6      179.58      275.90     44.55 o 
 -10   4   6        0.08      -11.15     39.75 o 
  -8   4   6     1792.09     1806.29     94.04 o 
  -6   4   6      241.07      191.31     33.29 o 
  -4   4   6       10.41       55.62     25.25 o 
  -2   4   6       78.44       59.90     22.73 o 
   0   4   6       13.44       29.34     22.39 o 
   2   4   6     1980.62     2081.47     45.66 o 
   4   4   6      261.51      231.35     35.71 o 
   6   4   6      140.45      162.96     36.63 o 
   8   4   6      247.71      259.78     39.88 o 
  10   4   6      761.61      719.16     88.89 o 
  12   4   6     1884.75     1972.12     79.74 o 
  14   4   6      167.12      239.53     83.01 o 
  16   4   6      365.73      247.18     70.49 o 
  18   4   6      379.50      624.64    147.76 o 
 -17   5   6       74.63      -31.00    134.85 o 
 -15   5   6        0.02      -63.03    129.17 o 
 -13   5   6       89.55       25.57     62.67 o 
 -11   5   6       81.02      -38.62     75.23 o 
  -9   5   6      173.04      201.62     64.94 o 
  -7   5   6       65.27       73.91     41.94 o 
  -5   5   6      408.20      380.91     49.35 o 
  -3   5   6       27.66       64.66     47.73 o 
  -1   5   6     2100.48     1959.85     72.56 o 
   1   5   6        1.83       -1.97     55.86 o 
   3   5   6     2605.19     2654.47     84.04 o 
   5   5   6      180.56      172.23     52.05 o 
   7   5   6      136.78      121.95     47.25 o 
   9   5   6      139.84      137.64     90.65 o 
  11   5   6       94.11      103.77     60.34 o 
  13   5   6      599.46      542.66     73.03 o 
  15   5   6      385.98      258.24     90.58 o 
 -12   6   6      341.91      212.86    142.08 o 
 -10   6   6      331.63      190.13    135.88 o 
  -8   6   6      128.54      193.09     61.14 o 
  -6   6   6      920.13      792.75     73.58 o 
  -4   6   6      311.32      364.97     63.83 o 
  -2   6   6      124.48      149.26     56.71 o 
   0   6   6       18.78       64.95     64.41 o 
   2   6   6      190.29      135.69     50.22 o 
   4   6   6     1113.47     1252.45     72.58 o 
   6   6   6      394.07      430.91     61.68 o 
   8   6   6      265.31      324.10     81.79 o 
  10   6   6        1.18       10.17     77.27 o 
  12   6   6       42.68      176.70    145.70 o 
  -7   7   6       39.92     -130.72    130.72 o 
  -5   7   6        0.01      166.88    119.35 o 
  -3   7   6       17.29      -32.55    108.50 o 
  -1   7   6        8.23        4.65    113.67 o 
   1   7   6        0.00      -38.75    110.57 o 
   3   7   6       53.23      180.97     85.36 o 
   5   7   6      146.16      215.96    110.57 o 
 -21   1   7        8.36      -14.28    185.22 o 
 -19   1   7        2.68       70.36     69.47 o 
 -17   1   7     1170.68     1031.49    110.31 o 
 -15   1   7      594.64      510.23     58.12 o 
 -13   1   7      585.42      591.01     42.69 o 
 -11   1   7     6850.85     7075.90     93.68 o 
  -9   1   7      749.22      822.90     27.83 o 
  -7   1   7     2389.80     2394.11     39.12 o 
  -5   1   7      138.94      157.48     12.82 o 
  -3   1   7     5978.82     5656.41     52.18 o 
  -1   1   7    18379.88    17593.84    154.46 o 
   1   1   7     1354.20     1317.84     23.90 o 
   3   1   7      112.49       73.75     18.16 o 
   5   1   7        7.37        0.76     21.62 o 
   7   1   7     3200.33     3332.30     52.88 o 
   9   1   7      585.88      580.95     29.38 o 
  11   1   7      352.83      328.12     36.00 o 
  13   1   7      741.25      696.77     47.40 o 
  15   1   7      483.66      436.21     43.58 o 
  17   1   7      261.75      276.38     61.15 o 
  19   1   7      126.93       94.82    101.74 o 
  21   1   7        8.03      -91.31     91.31 o 
 -22   2   7       12.68      -57.87    118.83 o 
 -20   2   7      120.74      106.16    106.95 o 
 -18   2   7      243.57      182.20     75.45 o 
 -16   2   7     1858.28     2035.49     86.23 o 
 -14   2   7      112.41      111.31     47.00 o 
 -12   2   7      169.45      123.49     30.42 o 
 -10   2   7     1583.33     1639.40     41.90 o 
  -8   2   7     2616.22     2528.98     44.91 o 
  -6   2   7      500.95      519.07     18.69 o 
  -4   2   7     2461.14     2371.88     33.62 o 
  -2   2   7        8.95       13.70      9.16 o 
   0   2   7     6545.62     6755.77     66.35 o 
   2   2   7     1851.97     1886.43     37.33 o 
   4   2   7      672.89      707.18     25.96 o 
   6   2   7      539.84      609.29     30.88 o 
   8   2   7     1253.13     1311.19     74.33 o 
  10   2   7      225.37      193.41     33.98 o 
  12   2   7      361.18      369.89     44.72 o 
  14   2   7       16.71       23.98     42.01 o 
  16   2   7      554.82      725.37     75.72 o 
  18   2   7      280.07      353.70     73.86 o 
  20   2   7      555.05      734.76     98.26 o 
 -19   3   7       60.02       56.83    115.22 o 
 -17   3   7      434.12      369.52     57.92 o 
 -15   3   7     1984.59     2063.68    186.65 o 
 -13   3   7     1349.07     1344.96     58.31 o 
 -11   3   7        5.91      -38.78     38.78 o 
  -9   3   7       25.81       15.14     28.86 o 
  -7   3   7        1.77       12.55     20.80 o 
  -5   3   7     3085.56     3021.00     43.99 o 
  -3   3   7      268.25      362.48     20.63 o 
  -1   3   7      433.25      447.57     19.64 o 
   1   3   7      161.00      160.04     19.11 o 
   3   3   7      337.71      351.59     24.30 o 
   5   3   7      101.82      119.06     25.80 o 
   7   3   7     2675.14     2740.95     67.73 o 
   9   3   7     3472.38     3703.97     87.67 o 
  11   3   7      387.38      403.70     44.28 o 
  13   3   7      256.94      241.46     50.11 o 
  15   3   7     1498.41     1477.44     98.45 o 
  17   3   7      373.64      319.25    170.72 o 
  19   3   7       59.53     -126.58    126.58 o 
 -16   4   7       75.01      114.56     63.86 o 
 -14   4   7      232.34      191.29     55.81 o 
 -12   4   7       23.19       17.90     42.74 o 
 -10   4   7      386.57      405.81     53.61 o 
  -8   4   7      694.44      657.66     45.34 o 
  -6   4   7     3494.51     3514.05     71.06 o 
  -4   4   7      228.29      229.44     28.86 o 
  -2   4   7      112.04       84.67     24.75 o 
   0   4   7       17.45        1.88     32.53 o 
   2   4   7      542.94      585.09     30.58 o 
   4   4   7       54.23       82.34     35.12 o 
   6   4   7      202.14      258.95     43.31 o 
   8   4   7       42.22        4.46     46.97 o 
  10   4   7       50.79      176.10     52.70 o 
  12   4   7     2148.24     2280.82     86.42 o 
  14   4   7      361.43      373.87     60.88 o 
  16   4   7      746.78      751.60     96.54 o 
 -17   5   7       39.04      176.70    136.40 o 
 -15   5   7      106.35      119.35    133.82 o 
 -13   5   7      489.53      428.73     70.65 o 
 -11   5   7       24.94       -4.92    155.00 o 
  -9   5   7      151.89      137.57     53.47 o 
  -7   5   7     1011.32      910.98     62.94 o 
  -5   5   7       12.93      -12.22     41.80 o 
  -3   5   7      881.45      886.28     53.82 o 
  -1   5   7      398.14      312.26     47.18 o 
   1   5   7     1704.64     1662.64     68.91 o 
   3   5   7       93.43      100.73     46.45 o 
   5   5   7      211.52      214.41     42.95 o 
   7   5   7      116.98      142.41     55.56 o 
   9   5   7      355.69      431.41     51.49 o 
  11   5   7      516.23      412.79     66.37 o 
  13   5   7       19.58      -79.64     79.64 o 
  15   5   7       93.26      -66.13    119.87 o 
 -12   6   7        0.35        7.75    133.82 o 
 -10   6   7      139.76       51.15    129.68 o 
  -8   6   7      234.53       90.88     58.72 o 
  -6   6   7      434.08      394.52     62.61 o 
  -4   6   7      939.13     1076.77     70.31 o 
  -2   6   7        0.01      -53.45     53.45 o 
   0   6   7      436.52      382.85     60.85 o 
   2   6   7       81.99       95.13     53.30 o 
   4   6   7        0.05       57.04     51.92 o 
   6   6   7      345.87      323.70     63.02 o 
   8   6   7       54.25      105.49    148.02 o 
  10   6   7        2.22      -41.20     79.82 o 
  -3   7   7       43.19      206.15    117.80 o 
  -1   7   7      205.41      234.56    122.97 o 
   1   7   7       10.97      -29.71     80.73 o 
   3   7   7       73.76       82.75     76.02 o 
 -20   0   8       65.67      -20.67     97.65 o 
 -18   0   8      926.60      964.61    119.87 o 
 -16   0   8     1124.75     1134.07    113.15 o 
 -14   0   8     1274.33     1329.37    116.77 o 
 -12   0   8     1924.25     2038.06    149.57 o 
 -10   0   8     2272.69     2271.64    101.53 o 
  -8   0   8     3020.12     3379.19    125.81 o 
  -6   0   8        3.68       24.45     39.62 o 
  -4   0   8      381.70      358.88     23.08 o 
  -2   0   8      968.60      958.68     29.04 o 
   0   0   8     1880.63     1842.17     36.93 o 
   2   0   8     3803.16     3565.01     76.54 o 
   4   0   8    15159.70    15935.35    298.66 o 
   6   0   8    10465.87    11066.34    158.14 o 
   8   0   8     1427.00     1756.59     62.17 o 
  10   0   8      393.61      379.69     41.46 o 
  12   0   8      385.86      402.30     55.51 o 
  14   0   8      384.47      467.31    129.68 o 
  16   0   8     1996.95     2033.90    212.61 o 
  18   0   8     1821.08     1682.35    116.88 o 
  20   0   8      184.87      128.65    137.95 o 
 -21   1   8       33.44      125.03    110.05 o 
 -19   1   8      138.70       55.12    106.43 o 
 -17   1   8       63.78      133.22     97.39 o 
 -15   1   8       45.09      -32.32     54.19 o 
 -13   1   8       50.30       35.11     35.22 o 
 -11   1   8      386.08      390.50     31.73 o 
  -9   1   8     1099.85     1047.97     30.22 o 
  -7   1   8      952.06     1027.95     26.62 o 
  -5   1   8     1711.04     1530.34     27.54 o 
  -3   1   8     3346.51     3160.21     38.77 o 
  -1   1   8     5105.21     5070.43     47.54 o 
   1   1   8     4451.83     4255.76     49.95 o 
   3   1   8     2059.31     2006.89     39.96 o 
   5   1   8       67.90       63.43     24.97 o 
   7   1   8      439.00      424.60     25.45 o 
   9   1   8      259.34      249.54     25.73 o 
  11   1   8     1804.35     1772.26     54.68 o 
  13   1   8      320.92      276.46     50.96 o 
  15   1   8     2320.91     2307.37     85.82 o 
  17   1   8      284.17      226.73     55.88 o 
  19   1   8       64.38      105.04     63.40 o 
 -20   2   8        1.77        3.62    109.02 o 
 -18   2   8      106.62      190.30     67.71 o 
 -16   2   8     1923.82     1891.07     98.55 o 
 -14   2   8      232.87      256.15     49.34 o 
 -12   2   8     2265.26     2279.05     59.75 o 
 -10   2   8       93.25      103.09     22.87 o 
  -8   2   8     1316.49     1378.39     33.37 o 
  -6   2   8     2928.62     2874.99     38.09 o 
  -4   2   8     4507.37     4566.44     61.37 o 
  -2   2   8      959.90      820.93     19.67 o 
   0   2   8     1642.65     1645.13     28.88 o 
   2   2   8     1284.21     1501.89     34.00 o 
   4   2   8      505.13      468.62     23.40 o 
   6   2   8        7.11       35.27     25.33 o 
   8   2   8       38.84       76.36     23.92 o 
  10   2   8      252.36      265.57     48.26 o 
  12   2   8       34.57      -12.60     42.19 o 
  14   2   8      102.06      113.98     47.30 o 
  16   2   8      310.96      330.62     74.12 o 
  18   2   8        4.63      -59.98     59.98 o 
  20   2   8      140.23      230.13    101.27 o 
 -21   3   8       22.02      157.58    128.13 o 
 -19   3   8      323.33      766.72    139.50 o 
 -17   3   8     1205.86     1216.19     87.96 o 
 -15   3   8      522.76      490.90    105.48 o 
 -13   3   8      633.39      698.88     57.24 o 
 -11   3   8      524.37      440.01     51.08 o 
  -9   3   8      325.89      308.95     31.39 o 
  -7   3   8     1034.89     1084.26     35.51 o 
  -5   3   8     1009.29     1044.88     26.74 o 
  -3   3   8     2392.14     2383.18     36.67 o 
  -1   3   8     2376.80     2427.30     38.01 o 
   1   3   8     6065.75     6267.75     69.86 o 
   3   3   8       24.08       27.24     19.47 o 
   5   3   8       10.44       -1.76     22.73 o 
   7   3   8      687.15      692.23     40.05 o 
   9   3   8     1398.46     1295.61     53.27 o 
  11   3   8     3512.84     3434.20     86.39 o 
  13   3   8        6.56        9.49     45.79 o 
  15   3   8       20.30      -23.75     74.29 o 
  17   3   8       89.01       45.29     60.81 o 
 -16   4   8      131.65       88.48     78.76 o 
 -14   4   8      439.98      467.99     58.98 o 
 -12   4   8      134.66      170.02     53.97 o 
 -10   4   8     1561.10     1590.81     82.39 o 
  -8   4   8     2557.28     2527.44    101.49 o 
  -6   4   8      574.01      553.72     33.70 o 
  -4   4   8       46.71       13.64     29.42 o 
  -2   4   8      235.84      237.56     31.04 o 
   0   4   8        8.27      -11.89     28.52 o 
   2   4   8     2606.48     2713.75     56.51 o 
   4   4   8       77.47       97.76     38.73 o 
   6   4   8       70.57       82.50     37.11 o 
   8   4   8      225.80      275.30     45.48 o 
  10   4   8     1431.75     1465.73     69.90 o 
  12   4   8       32.08       -0.31     46.56 o 
  14   4   8      272.58      224.56     66.88 o 
  16   4   8      127.09       44.43    122.45 o 
 -15   5   8        1.91      -63.55    131.75 o 
 -13   5   8       40.14       12.71     66.02 o 
 -11   5   8       36.90       36.80     61.07 o 
  -9   5   8      169.42      138.76     47.01 o 
  -7   5   8     1094.15     1099.05     69.58 o 
  -5   5   8       55.31       -3.84     49.07 o 
  -3   5   8      269.23      263.43     44.73 o 
  -1   5   8       25.14        5.54     38.74 o 
   1   5   8      134.76      171.48     58.17 o 
   3   5   8     1183.41     1090.72     53.24 o 
   5   5   8       57.82       -7.56     45.65 o 
   7   5   8       66.55       52.88     49.02 o 
   9   5   8      188.88      237.09     52.96 o 
  11   5   8       20.02        2.23     61.94 o 
  13   5   8      417.91      374.06    122.45 o 
 -12   6   8       27.98       88.87    136.92 o 
 -10   6   8        4.71       99.20     97.13 o 
  -8   6   8      256.11      375.10    140.53 o 
  -6   6   8      289.33      190.65     76.47 o 
  -4   6   8      230.56      227.29     55.73 o 
  -2   6   8      723.00      682.85     60.42 o 
   0   6   8      195.21      137.57     51.72 o 
   2   6   8        5.00       27.46     42.57 o 
   4   6   8      463.45      496.37     61.54 o 
   6   6   8       56.04       13.24    111.08 o 
   8   6   8        2.85      -62.76     74.63 o 
  10   6   8       12.59      -19.12    107.47 o 
   1   7   8       97.55     -109.53    109.53 o 
 -21   1   9       29.96      -89.90    102.30 o 
 -19   1   9      456.74      507.68     81.36 o 
 -17   1   9     1564.01     1283.89     86.58 o 
 -15   1   9      641.72      642.12     66.41 o 
 -13   1   9        9.16       15.32     45.80 o 
 -11   1   9     1284.61     1338.66     38.10 o 
  -9   1   9      177.52      198.92     21.02 o 
  -7   1   9     2196.61     2242.34     37.76 o 
  -5   1   9     1670.78     1715.71     37.38 o 
  -3   1   9     1217.33     1112.77     21.96 o 
  -1   1   9     4003.36     3968.48     42.04 o 
   1   1   9     6267.06     6559.80     68.93 o 
   3   1   9     2324.60     2540.76     42.82 o 
   5   1   9     1767.79     1778.93     43.96 o 
   7   1   9     1039.28     1099.44     33.11 o 
   9   1   9     2725.91     2820.02     51.00 o 
  11   1   9      151.09      128.95     39.76 o 
  13   1   9      134.07      145.77     47.23 o 
  15   1   9      103.20      -12.06     53.75 o 
  17   1   9        1.95       30.35     59.04 o 
  19   1   9        0.10       -7.33    115.42 o 
 -20   2   9       68.67       23.77    132.78 o 
 -18   2   9       86.65      197.23    165.07 o 
 -16   2   9      191.41      199.57     68.11 o 
 -14   2   9      951.90      862.54     72.18 o 
 -12   2   9     1013.24     1072.16     57.32 o 
 -10   2   9       21.13       20.69     20.92 o 
  -8   2   9      916.29      954.00     26.70 o 
  -6   2   9      475.44      452.25     17.94 o 
  -4   2   9     2966.09     3119.44     55.87 o 
  -2   2   9      697.47      754.72     43.59 o 
   0   2   9        0.35       15.70     15.63 o 
   2   2   9     3284.17     3270.22     50.65 o 
   4   2   9      176.19      200.28     20.90 o 
   6   2   9     1137.20     1039.80     34.34 o 
   8   2   9     1480.94     1529.91     47.33 o 
  10   2   9       34.77       48.58     38.69 o 
  12   2   9     3633.30     3570.90     88.43 o 
  14   2   9       26.48       14.43     46.44 o 
  16   2   9       42.15       13.54     56.10 o 
  18   2   9       40.60       41.82     74.92 o 
 -19   3   9     1389.65     1253.42    174.11 o 
 -17   3   9       85.68       77.87     76.98 o 
 -15   3   9     1123.54     1181.70     79.12 o 
 -13   3   9       19.61      -28.36     48.91 o 
 -11   3   9       95.09      155.34     67.30 o 
  -9   3   9       21.29       32.61     26.30 o 
  -7   3   9     1988.15     2000.14     53.89 o 
  -5   3   9       63.82       66.15     15.83 o 
  -3   3   9      649.64      614.57     21.84 o 
  -1   3   9     1948.99     1915.43     37.08 o 
   1   3   9      367.14      360.06     19.67 o 
   3   3   9        1.79      -12.07     20.58 o 
   5   3   9      168.40      134.04     27.65 o 
   7   3   9      436.48      442.00     59.75 o 
   9   3   9     1459.07     1357.46     52.85 o 
  11   3   9     2397.15     2249.73     83.67 o 
  13   3   9        1.19       -1.10     51.53 o 
  15   3   9       18.93       89.89     65.25 o 
  17   3   9      148.29      180.71     71.43 o 
 -16   4   9       73.68       36.68    115.22 o 
 -14   4   9      103.24      135.55     55.97 o 
 -12   4   9     1574.91     1513.84     72.70 o 
 -10   4   9     3263.29     3182.93     93.59 o 
  -8   4   9      920.06      926.39     49.35 o 
  -6   4   9      364.52      382.76     31.77 o 
  -4   4   9     2432.44     2413.69     55.81 o 
  -2   4   9      484.22      466.46     64.26 o 
   0   4   9     3786.68     3969.35     76.06 o 
   2   4   9      170.22      164.52     31.64 o 
   4   4   9      988.80      955.30     43.40 o 
   6   4   9       23.38        3.64     41.33 o 
   8   4   9        0.16        0.26     40.64 o 
  10   4   9      227.73      154.02     54.72 o 
  12   4   9      127.32       96.23     54.49 o 
  14   4   9       10.02       39.22     68.02 o 
  16   4   9       33.36      204.60    127.10 o 
 -13   5   9       40.10     -111.60    124.52 o 
 -11   5   9       28.22      120.75     58.56 o 
  -9   5   9       77.50       41.78     48.18 o 
  -7   5   9       71.17       94.29     70.57 o 
  -5   5   9      511.71      541.61     45.40 o 
  -3   5   9      364.07      461.09     76.36 o 
  -1   5   9      955.11      899.00     71.37 o 
   1   5   9       40.50       78.21     37.05 o 
   3   5   9       14.91       60.31     34.89 o 
   5   5   9      489.88      497.42     55.41 o 
   7   5   9       89.91       -5.86     44.98 o 
   9   5   9      469.78      542.12     57.70 o 
  11   5   9      370.80      357.52     85.84 o 
  13   5   9        8.27        0.00    110.57 o 
 -12   6   9       45.33     -134.85    134.85 o 
 -10   6   9       11.28     -128.65    128.65 o 
  -8   6   9      248.88      254.20    138.98 o 
  -6   6   9        2.11       24.80     66.13 o 
  -4   6   9        8.21       57.61     58.69 o 
  -2   6   9        2.79      -57.49     57.49 o 
   0   6   9      466.14      512.53     54.36 o 
   2   6   9       63.42       95.05     50.09 o 
   4   6   9        0.03       43.96     65.32 o 
   6   6   9      100.18      159.13     96.62 o 
   8   6   9      691.98      606.04    115.22 o 
  10   6   9        0.87     -126.07    126.07 o 
 -20   0  10      290.71      390.08    107.47 o 
 -18   0  10      497.17      508.91    121.42 o 
 -16   0  10      775.00      690.26     99.20 o 
 -14   0  10      362.93      417.46     95.58 o 
 -12   0  10     4032.20     4299.13    165.33 o 
 -10   0  10      839.61      823.70     39.76 o 
  -8   0  10     2374.71     2183.59     61.07 o 
  -6   0  10      610.28      574.04     30.07 o 
  -4   0  10     2850.27     2665.24     51.48 o 
  -2   0  10     3240.40     3244.60     58.99 o 
   0   0  10     6949.24     7059.94    145.50 o 
   2   0  10     3518.75     3441.45     64.85 o 
   4   0  10     6381.73     6506.55    119.78 o 
   6   0  10      133.50      126.11     32.75 o 
   8   0  10      160.19      188.85     35.57 o 
  10   0  10        5.89       66.38     46.05 o 
  12   0  10      644.45      680.32     91.45 o 
  14   0  10     4360.02     4369.09    181.35 o 
  16   0  10      972.29      830.53     96.62 o 
  18   0  10      260.32      326.45     90.90 o 
 -19   1  10       26.02       10.76     74.14 o 
 -17   1  10        1.78       20.84     58.39 o 
 -15   1  10       72.11       10.40     60.19 o 
 -13   1  10        2.23       42.12     62.26 o 
 -11   1  10       95.15      100.44     23.81 o 
  -9   1  10      428.23      447.77     23.52 o 
  -7   1  10      727.21      712.50     33.96 o 
  -5   1  10        1.66       19.57     13.59 o 
  -3   1  10      203.27      186.47     16.21 o 
  -1   1  10       45.14       40.23     12.21 o 
   1   1  10      341.20      344.13     18.20 o 
   3   1  10      209.83      253.11     20.94 o 
   5   1  10        1.92      -22.71     22.71 o 
   7   1  10        5.48      -23.65     23.65 o 
   9   1  10       23.60       19.88     28.70 o 
  11   1  10      333.23      247.02     42.86 o 
  13   1  10      663.74      602.58     54.77 o 
  15   1  10      481.11      540.26     61.35 o 
  17   1  10        0.70      -14.86     58.39 o 
  19   1  10        2.06      -70.28     70.28 o 
 -20   2  10       90.22      100.23    110.57 o 
 -18   2  10        4.08      -56.24     67.23 o 
 -16   2  10     3456.14     3459.85    156.55 o 
 -14   2  10       45.32      104.23     57.35 o 
 -12   2  10     1364.54     1345.26     75.41 o 
 -10   2  10      241.26      232.48     28.13 o 
  -8   2  10     2310.41     2267.58     40.40 o 
  -6   2  10      749.75      778.27     21.00 o 
  -4   2  10     3734.74     3764.73     70.04 o 
  -2   2  10     8411.85     8558.74    111.32 o 
   0   2  10    11110.91    11132.67    113.99 o 
   2   2  10     5575.15     5730.71     70.13 o 
   4   2  10      147.14      131.82     20.06 o 
   6   2  10      217.32      218.70     23.91 o 
   8   2  10     1691.57     1647.21     57.61 o 
  10   2  10       68.95       69.47     39.42 o 
  12   2  10     1353.41     1417.50     64.84 o 
  14   2  10      138.20       40.68     45.02 o 
  16   2  10      161.72      189.16     59.69 o 
  18   2  10      306.41      421.27     96.74 o 
 -19   3  10        2.41       66.65    114.70 o 
 -17   3  10      668.11      648.90     79.20 o 
 -15   3  10      305.60      331.69     78.27 o 
 -13   3  10     1039.95     1104.97     73.98 o 
 -11   3  10      472.63      463.74     48.09 o 
  -9   3  10       33.40       17.64     24.24 o 
  -7   3  10       38.94       51.99     33.23 o 
  -5   3  10      125.82      141.12     15.83 o 
  -3   3  10     2767.69     2828.21     52.88 o 
  -1   3  10     2247.37     2274.63     36.37 o 
   1   3  10      239.38      235.13     18.41 o 
   3   3  10       18.34       14.85     22.11 o 
   5   3  10     1471.12     1521.75     45.68 o 
   7   3  10      859.14      902.20     45.33 o 
   9   3  10        4.10      -40.91     47.65 o 
  11   3  10       82.92       54.05     51.30 o 
  13   3  10       87.29      126.05     53.94 o 
  15   3  10      103.24      160.19     78.79 o 
  17   3  10      396.49      161.97     78.08 o 
 -18   4  10      243.08      257.81    128.65 o 
 -16   4  10       45.36      -28.93    114.18 o 
 -14   4  10      507.45      397.50     66.34 o 
 -12   4  10     1175.89     1042.13     64.22 o 
 -10   4  10      549.90      495.41     53.37 o 
  -8   4  10      423.68      402.32     42.71 o 
  -6   4  10      408.66      455.38     31.23 o 
  -4   4  10       86.24       90.90     26.49 o 
  -2   4  10      218.90      219.44     31.30 o 
   0   4  10      255.08      257.03     32.08 o 
   2   4  10      316.30      285.48     34.52 o 
   4   4  10      120.37       41.84     36.00 o 
   6   4  10        0.16      -21.16     35.30 o 
   8   4  10      388.94      407.28     53.77 o 
  10   4  10       87.56       19.29     53.69 o 
  12   4  10      202.84      114.34     60.42 o 
  14   4  10        0.48      -22.08     81.06 o 
 -11   5  10      267.05      239.99     46.81 o 
  -9   5  10      125.19       48.82     55.59 o 
  -7   5  10       68.43       -4.66     45.19 o 
  -5   5  10        0.83       28.79     41.43 o 
  -3   5  10     1153.96     1219.65     56.24 o 
  -1   5  10        3.74       12.77     38.05 o 
   1   5  10       16.62       14.20     34.26 o 
   3   5  10     1074.70     1051.24     50.19 o 
   5   5  10      499.08      426.27     79.87 o 
   7   5  10       64.86       36.99     54.83 o 
   9   5  10      184.15      488.42     82.49 o 
  11   5  10       70.85       31.87    145.18 o 
  13   5  10      751.55      967.19    136.40 o 
 -10   6  10      141.70      241.80    143.12 o 
  -8   6  10       47.50       47.53    132.27 o 
  -6   6  10       18.10      -12.92     57.87 o 
  -4   6  10      202.46      154.53     67.94 o 
  -2   6  10       27.62        9.64     63.12 o 
   0   6  10       14.83        7.05     46.44 o 
   2   6  10       70.02       67.03     49.48 o 
   4   6  10      149.88      127.69     67.43 o 
   6   6  10      108.96       35.65     93.00 o 
   8   6  10        9.56      -63.03    117.28 o 
 -19   1  11      291.00      225.84     74.60 o 
 -17   1  11      682.32      667.01     71.26 o 
 -15   1  11       33.50       76.30     61.22 o 
 -13   1  11        0.12      -10.38     43.92 o 
 -11   1  11      270.74      298.81     36.95 o 
  -9   1  11        0.97      -11.41     19.33 o 
  -7   1  11        0.84        9.85     15.94 o 
  -5   1  11      206.31      195.44     18.31 o 
  -3   1  11       90.62       97.55     13.01 o 
  -1   1  11     4754.58     4638.16     59.78 o 
   1   1  11     1057.03     1091.54     29.48 o 
   3   1  11       73.39       69.61     18.31 o 
   5   1  11       10.30      -12.30     22.45 o 
   7   1  11     1507.72     1510.04     43.10 o 
   9   1  11      646.02      679.58     43.49 o 
  11   1  11      319.03      282.65     49.36 o 
  13   1  11      127.29       71.16     46.40 o 
  15   1  11     1046.83     1069.59     69.73 o 
  17   1  11       21.06      141.08     55.02 o 
  19   1  11      175.20       93.98     95.16 o 
 -20   2  11       54.52       75.95    109.02 o 
 -18   2  11        4.12      -27.37     66.64 o 
 -16   2  11      968.58      980.07     74.40 o 
 -14   2  11      694.90      702.29     61.82 o 
 -12   2  11       65.11      -34.84     47.52 o 
 -10   2  11        3.24       47.49     28.24 o 
  -8   2  11     1458.51     1454.37     35.80 o 
  -6   2  11      172.18      131.95     22.34 o 
  -4   2  11     2503.75     2723.94     68.28 o 
  -2   2  11     2917.01     2983.58     57.85 o 
   0   2  11      986.33      998.85     25.89 o 
   2   2  11     1334.09     1308.25     33.03 o 
   4   2  11       24.32       37.76     18.52 o 
   6   2  11      179.38      157.04     32.62 o 
   8   2  11     3749.85     3616.54     80.21 o 
  10   2  11      455.25      467.86     52.78 o 
  12   2  11      291.87      357.43     53.72 o 
  14   2  11      206.93      158.34     55.27 o 
  16   2  11      888.67      871.94     70.99 o 
  18   2  11        0.32       51.77     98.42 o 
 -19   3  11      119.43      373.03    126.07 o 
 -17   3  11      112.14       73.77     64.22 o 
 -15   3  11      267.34      258.16     62.70 o 
 -13   3  11       95.11       44.06     67.17 o 
 -11   3  11     2311.46     2244.52     89.89 o 
  -9   3  11     2790.43     2777.78     79.93 o 
  -7   3  11       48.13       45.69     22.80 o 
  -5   3  11        6.60        7.18     26.32 o 
  -3   3  11       26.97      -13.70     26.77 o 
  -1   3  11      225.30      236.03     24.66 o 
   1   3  11        2.68      -15.81     21.06 o 
   3   3  11       38.84       73.54     25.66 o 
   5   3  11     1170.39     1240.34     46.14 o 
   7   3  11     1405.11     1334.92     53.06 o 
   9   3  11      308.18      406.88     71.15 o 
  11   3  11      882.03      952.38     64.30 o 
  13   3  11      927.26      844.57     64.78 o 
  15   3  11      229.79      201.28     91.71 o 
  17   3  11      376.65      362.27     98.17 o 
 -18   4  11        0.95     -116.25    116.25 o 
 -16   4  11      794.16      720.23    136.40 o 
 -14   4  11        0.00        4.53     75.95 o 
 -12   4  11      204.01       64.85     60.45 o 
 -10   4  11      199.01      234.49     60.51 o 
  -8   4  11       12.30       57.74     38.58 o 
  -6   4  11      572.52      588.05     31.17 o 
  -4   4  11       38.33        5.13     23.15 o 
  -2   4  11       25.56       20.08     26.51 o 
   0   4  11      973.14      969.41     36.50 o 
   2   4  11       54.31       34.30     29.95 o 
   4   4  11     1875.58     1953.48     91.06 o 
   6   4  11      138.35      221.47     44.99 o 
   8   4  11      370.02      391.55     57.25 o 
  10   4  11      246.55      211.75     53.82 o 
  12   4  11      379.10      379.93     69.23 o 
  14   4  11      198.00       96.61    122.97 o 
 -11   5  11       23.55       38.45     55.24 o 
  -9   5  11     1522.03     1523.83     94.43 o 
  -7   5  11     1103.44     1025.81     71.16 o 
  -5   5  11      638.61      723.21     53.45 o 
  -3   5  11        2.60       39.48     61.69 o 
  -1   5  11      397.96      501.43     55.86 o 
   1   5  11      878.14      796.25     48.89 o 
   3   5  11       28.18       19.10     52.18 o 
   5   5  11      196.59      202.30     48.29 o 
   7   5  11      111.87      170.02     57.05 o 
   9   5  11       34.58      -70.44     82.31 o 
  11   5  11      399.90      306.14     88.87 o 
  -8   6  11        7.12       85.25    134.33 o 
  -6   6  11      298.26      491.86    133.82 o 
  -4   6  11      131.06      143.77    177.99 o 
  -2   6  11       34.37      -54.02     59.16 o 
   0   6  11      103.96       89.24     46.08 o 
   2   6  11       52.81      108.33     95.58 o 
   4   6  11       62.31      157.45     70.89 o 
   6   6  11        0.95      -23.72     72.05 o 
   8   6  11        0.04       30.48    117.80 o 
 -18   0  12     1561.49     1590.80    143.12 o 
 -16   0  12     2007.82     2132.78    158.10 o 
 -14   0  12       25.34      112.12     69.23 o 
 -12   0  12      881.07      920.17     84.22 o 
 -10   0  12     1879.06     1951.11    129.42 o 
  -8   0  12      232.83      212.30     30.39 o 
  -6   0  12     3994.97     3797.02     75.28 o 
  -4   0  12     1525.20     1453.54     42.58 o 
  -2   0  12       83.59      126.03     23.74 o 
   0   0  12     2713.40     2831.45     57.94 o 
   2   0  12       63.01       71.53     26.95 o 
   4   0  12     1030.97     1027.08     46.76 o 
   6   0  12      501.49      476.01     56.06 o 
   8   0  12      159.92       81.59     54.51 o 
  10   0  12       67.00       18.30     61.42 o 
  12   0  12      125.04       85.54     70.94 o 
  14   0  12      340.87      400.40     83.94 o 
  16   0  12      102.14       60.98     81.31 o 
  18   0  12       22.93      -90.16     90.16 o 
 -19   1  12      272.67      291.00     92.74 o 
 -17   1  12      279.74      207.91     72.12 o 
 -15   1  12      586.76      608.56    142.86 o 
 -13   1  12      864.16      959.08     66.86 o 
 -11   1  12        0.02       18.59     31.83 o 
  -9   1  12        5.18       -9.69     23.30 o 
  -7   1  12       85.19       78.69     17.25 o 
  -5   1  12     4656.26     4813.50     66.94 o 
  -3   1  12      727.96      661.26     21.74 o 
  -1   1  12     6007.15     5962.55     72.04 o 
   1   1  12       37.84        8.12     16.96 o 
   3   1  12      813.58      825.68     25.97 o 
   5   1  12      913.11      967.47     29.23 o 
   7   1  12     1351.55     1349.54     48.15 o 
   9   1  12      115.67      163.69     59.63 o 
  11   1  12        0.04        9.33     45.90 o 
  13   1  12     2395.86     2302.08     85.72 o 
  15   1  12      605.23      583.96    101.53 o 
  17   1  12       97.14      120.31     89.71 o 
 -18   2  12        6.05       39.01     83.70 o 
 -16   2  12      106.10       17.27     65.36 o 
 -14   2  12      618.23      621.89     65.87 o 
 -12   2  12     1202.74     1135.15    126.07 o 
 -10   2  12     2285.52     2250.76     68.88 o 
  -8   2  12      757.25      764.23     42.40 o 
  -6   2  12        0.11      -19.05     19.05 o 
  -4   2  12      394.80      402.06     35.99 o 
  -2   2  12      827.48      831.46     34.03 o 
   0   2  12     6548.51     6446.72     73.86 o 
   2   2  12      833.94      839.93     25.87 o 
   4   2  12      832.40      857.02     33.76 o 
   6   2  12      576.69      548.07     37.48 o 
   8   2  12      405.88      452.20     45.83 o 
  10   2  12      662.92      522.26     49.54 o 
  12   2  12      287.28      296.96     53.30 o 
  14   2  12      729.46      756.77     64.81 o 
  16   2  12      171.08       92.73     63.31 o 
 -17   3  12      254.47      522.34    124.52 o 
 -15   3  12       10.33       73.94     54.92 o 
 -13   3  12       96.93       17.10     46.54 o 
 -11   3  12     2764.32     2675.43     92.16 o 
  -9   3  12     2585.19     2426.80     59.31 o 
  -7   3  12      566.87      477.32     56.57 o 
  -5   3  12      153.59      132.52     43.18 o 
  -3   3  12      476.85      471.71     27.28 o 
  -1   3  12        0.84      -16.47     26.07 o 
   1   3  12     2019.96     2049.08     44.82 o 
   3   3  12      117.83       94.48     28.17 o 
   5   3  12      133.21      121.95     36.92 o 
   7   3  12        1.41       71.06     48.11 o 
   9   3  12      909.73      784.67     55.48 o 
  11   3  12       43.61       92.68     48.66 o 
  13   3  12       13.24      -14.60     54.41 o 
  15   3  12       37.91       -1.16     80.82 o 
 -16   4  12        9.92      -74.92    113.15 o 
 -14   4  12       72.30        5.04    108.24 o 
 -12   4  12       79.86       43.67     50.63 o 
 -10   4  12       84.58      151.45    103.07 o 
  -8   4  12      206.85      200.98     26.94 o 
  -6   4  12       23.42       36.68     40.57 o 
  -4   4  12      150.42      171.96     21.19 o 
  -2   4  12      120.23      117.99     27.14 o 
   0   4  12     4646.32     4353.26     76.32 o 
   2   4  12       20.53      -24.75     39.43 o 
   4   4  12      242.43      241.26     44.37 o 
   6   4  12      739.70      781.66     53.71 o 
   8   4  12      892.51      900.48     76.21 o 
  10   4  12     3565.04     3763.35    181.20 o 
  12   4  12       83.09      129.39     69.73 o 
  14   4  12       89.99      203.18     97.53 o 
 -13   5  12        4.21       69.23    122.45 o 
 -11   5  12       23.43      163.28     52.28 o 
  -9   5  12       38.20       17.73     42.76 o 
  -7   5  12        0.44       26.17     36.41 o 
  -5   5  12       98.97      116.94     43.92 o 
  -3   5  12       54.17       -5.50     54.60 o 
  -1   5  12      498.34      340.52     39.27 o 
   1   5  12      259.81      207.78     39.29 o 
   3   5  12      289.81      239.48     41.54 o 
   5   5  12      124.34      154.57     49.58 o 
   7   5  12       40.85       79.24     69.70 o 
   9   5  12       40.94      162.49     67.56 o 
  11   5  12      164.45      168.93     79.04 o 
  -6   6  12      181.77      267.63    129.68 o 
  -4   6  12      602.06      669.55     62.37 o 
  -2   6  12      163.92      145.82     60.25 o 
   0   6  12        1.02       25.98     80.08 o 
   2   6  12      162.27      297.54     68.79 o 
   4   6  12       45.51      -61.53     98.17 o 
   6   6  12       10.13      -40.07    134.85 o 
 -17   1  13      605.19      606.45     78.53 o 
 -15   1  13      739.17      730.48     64.05 o 
 -13   1  13       91.16      -46.66     47.81 o 
 -11   1  13      969.13     1027.77     84.47 o 
  -9   1  13      178.88      148.43     31.14 o 
  -7   1  13     2128.31     2286.73     45.72 o 
  -5   1  13      708.32      724.44     22.22 o 
  -3   1  13     3779.66     3635.45     49.32 o 
  -1   1  13      242.12      240.02     17.98 o 
   1   1  13      358.18      370.54     20.49 o 
   3   1  13     1126.50     1045.12     29.76 o 
   5   1  13     2381.62     2400.98     58.26 o 
   7   1  13      683.46      722.32     47.39 o 
   9   1  13       26.16       43.32     46.68 o 
  11   1  13      237.71      368.90     56.52 o 
  13   1  13      600.33      651.74     57.00 o 
  15   1  13      537.67      500.50     66.18 o 
  17   1  13      183.49      217.01     75.21 o 
 -18   2  13        1.03      -97.65     97.65 o 
 -16   2  13     1222.18     1098.36     93.26 o 
 -14   2  13      292.51      255.09     54.19 o 
 -12   2  13      264.68      256.29     50.07 o 
 -10   2  13      430.21      507.79     33.30 o 
  -8   2  13       16.26       13.14     15.61 o 
  -6   2  13      670.71      711.38     35.75 o 
  -4   2  13      456.74      480.58     38.08 o 
  -2   2  13       13.67      -10.91     19.14 o 
   0   2  13      236.04      236.53     18.11 o 
   2   2  13       91.44      132.52     23.57 o 
   4   2  13      578.33      545.36     34.09 o 
   6   2  13       42.78        8.02     61.97 o 
   8   2  13      221.57      194.87     45.34 o 
  10   2  13      246.85      275.12     52.05 o 
  12   2  13        8.77       -2.79     49.61 o 
  14   2  13       37.50       96.23     62.64 o 
  16   2  13       25.65       -9.97     70.21 o 
 -17   3  13       10.56      -37.72    107.98 o 
 -15   3  13     2798.28     2923.11    110.87 o 
 -13   3  13        0.05      -10.25     48.60 o 
 -11   3  13      810.45      838.40     56.17 o 
  -9   3  13     1781.66     1708.65     43.02 o 
  -7   3  13     2646.45     2605.82    118.06 o 
  -5   3  13       13.24        5.39     22.13 o 
  -3   3  13        3.59       20.10     25.95 o 
  -1   3  13        3.66       22.17     31.99 o 
   1   3  13       33.98       20.36     23.72 o 
   3   3  13       55.98       59.13     27.82 o 
   5   3  13     2345.35     2381.98     74.89 o 
   7   3  13     1047.93     1026.33     56.16 o 
   9   3  13      114.99      136.75     48.92 o 
  11   3  13       61.56       25.65     48.88 o 
  13   3  13       53.84      130.30     66.08 o 
  15   3  13        3.80       63.04     84.39 o 
 -16   4  13      358.61      479.46    129.17 o 
 -14   4  13      241.33      244.80     53.22 o 
 -12   4  13      135.80      124.30     43.64 o 
 -10   4  13       52.47       36.09     35.91 o 
  -8   4  13      397.95      434.66     38.07 o 
  -6   4  13      190.32      285.70     77.44 o 
  -4   4  13      341.65      395.07     68.31 o 
  -2   4  13       19.75        7.22     17.67 o 
   0   4  13       71.90      102.28     24.33 o 
   2   4  13      135.54      132.36     53.54 o 
   4   4  13      331.95      324.82     41.93 o 
   6   4  13      321.68      359.21     47.70 o 
   8   4  13       19.86       29.77     67.19 o 
  10   4  13       60.45       78.34     50.78 o 
  12   4  13        5.62       20.18     77.96 o 
 -13   5  13       10.47     -105.40    119.35 o 
 -11   5  13        9.83       19.89     45.72 o 
  -9   5  13      128.44      274.35    122.45 o 
  -7   5  13        0.28       17.59     33.74 o 
  -5   5  13       12.41       46.81     50.86 o 
  -3   5  13        0.56       71.39     34.13 o 
  -1   5  13        1.26       -8.04     32.47 o 
   1   5  13       28.19       25.43     38.24 o 
   3   5  13       29.98      -23.91     37.16 o 
   5   5  13       41.45       38.01     46.93 o 
   7   5  13      145.89      180.00     73.01 o 
   9   5  13      775.72      885.93    181.86 o 
  -6   6  13       15.51     -122.97    122.97 o 
  -4   6  13      182.71       43.92     89.38 o 
  -2   6  13        3.01       46.07     91.45 o 
   0   6  13        5.42      -95.32     95.32 o 
   2   6  13        5.30      -25.29     84.99 o 
   4   6  13       20.16      -26.90     65.23 o 
 -18   0  14     1155.83     1435.80    134.33 o 
 -16   0  14     1113.30     1202.27    119.87 o 
 -14   0  14      823.04      778.61     87.32 o 
 -12   0  14      396.38      407.13     80.08 o 
 -10   0  14      124.65       77.50     63.03 o 
  -8   0  14      173.04      149.91     39.09 o 
  -6   0  14       76.67      109.29     24.36 o 
  -4   0  14      478.60      466.33     26.41 o 
  -2   0  14      175.87      193.85     31.84 o 
   0   0  14     1316.74     1258.18     44.46 o 
   2   0  14     1286.78     1337.62     46.80 o 
   4   0  14      109.19      137.97     68.20 o 
   6   0  14      246.31      322.34     93.52 o 
   8   0  14     1580.74     1452.03    135.37 o 
  10   0  14     2487.90     2444.14    151.64 o 
  12   0  14      945.01     1029.99     97.14 o 
  14   0  14       94.95       29.61    153.19 o 
  16   0  14      549.39      420.58     99.31 o 
 -17   1  14        0.99      -54.21     54.21 o 
 -15   1  14      264.21      249.29     62.86 o 
 -13   1  14     1011.62      953.47     65.35 o 
 -11   1  14       54.12       96.60     46.24 o 
  -9   1  14       92.59       63.66     28.17 o 
  -7   1  14      105.11      123.21     28.41 o 
  -5   1  14      220.45      216.90     17.17 o 
  -3   1  14     2456.60     2492.27     39.15 o 
  -1   1  14      675.56      680.08     23.50 o 
   1   1  14     1113.46     1140.30     43.71 o 
   3   1  14      815.91      856.55     37.27 o 
   5   1  14     1567.20     1611.25     72.41 o 
   7   1  14      376.30      396.98     48.90 o 
   9   1  14      589.93      605.74     53.31 o 
  11   1  14        0.01       47.94     44.73 o 
  13   1  14        2.96      -53.63     54.32 o 
  15   1  14     1180.10     1200.67     73.21 o 
  17   1  14      161.64      203.09    119.35 o 
 -16   2  14     1519.19     1709.21     91.89 o 
 -14   2  14      380.64      383.86     54.43 o 
 -12   2  14       83.75        3.96     41.87 o 
 -10   2  14      147.24      197.40     39.08 o 
  -8   2  14       59.71      108.99     59.58 o 
  -6   2  14      378.06      477.00     60.00 o 
  -4   2  14        4.74       62.97     50.68 o 
  -2   2  14      282.24      266.55     48.48 o 
   0   2  14      213.22      210.59     26.94 o 
   2   2  14      286.14      281.96     29.80 o 
   4   2  14     1536.24     1618.28     55.82 o 
   6   2  14      988.38      958.73     52.32 o 
   8   2  14     2584.03     2511.89     82.12 o 
  10   2  14      623.68      466.74     56.81 o 
  12   2  14       44.20       -2.68     52.14 o 
  14   2  14      236.15      164.29     68.91 o 
  16   2  14      121.12      195.79     80.38 o 
 -15   3  14       46.85       15.03     48.64 o 
 -13   3  14     1753.59     1732.71     78.08 o 
 -11   3  14     2047.42     1698.78    140.53 o 
  -9   3  14       18.90      -37.72    108.50 o 
  -7   3  14       20.64       77.76     64.66 o 
  -5   3  14      427.42      401.22     71.04 o 
  -3   3  14      324.48      359.37     22.88 o 
  -1   3  14      607.54      634.63     41.59 o 
   1   3  14     4017.65     4102.95     63.37 o 
   3   3  14      731.08      666.35     55.18 o 
   5   3  14       14.78       53.31     40.28 o 
   7   3  14     1522.38     1437.38     61.79 o 
   9   3  14      120.54       73.18     45.73 o 
  11   3  14      417.87      349.19     64.38 o 
  13   3  14       20.83      -38.46     92.98 o 
 -14   4  14      332.43      276.82     52.28 o 
 -12   4  14      598.65      635.38    155.00 o 
 -10   4  14      393.23      414.86     61.48 o 
  -8   4  14      594.15      717.97     87.48 o 
  -6   4  14        0.11      -21.47     72.07 o 
  -4   4  14     1814.52     1857.27    100.25 o 
  -2   4  14     1947.64     1874.78     69.55 o 
   0   4  14     3570.96     3555.05     66.43 o 
   2   4  14       26.70       11.99     33.07 o 
   4   4  14       93.03       99.63     39.91 o 
   6   4  14       21.31       20.11     41.46 o 
   8   4  14      188.48      170.20     82.61 o 
  10   4  14      178.54      163.25     64.61 o 
  12   4  14       31.34       28.52     79.54 o 
 -13   5  14       28.45      122.45    120.90 o 
 -11   5  14      198.54      194.89     41.40 o 
  -9   5  14       76.07       45.30     46.76 o 
  -7   5  14      166.58      219.36     76.21 o 
  -5   5  14      164.48      299.26    158.36 o 
  -3   5  14       25.36       59.09     25.73 o 
  -1   5  14      227.84      248.91     38.41 o 
   1   5  14      127.98      190.16     80.24 o 
   3   5  14      148.55      178.68     41.62 o 
   5   5  14       20.15       48.05     62.62 o 
   7   5  14       47.00       43.07    151.64 o 
   9   5  14      133.06      174.56     78.47 o 
  -6   6  14      218.63      169.46    131.75 o 
  -4   6  14      159.26      157.93     67.85 o 
  -2   6  14      252.11      251.36     72.96 o 
   0   6  14        9.09      -37.29    165.07 o 
   2   6  14       92.97      156.45    114.18 o 
 -17   1  15      155.12      125.18    118.57 o 
 -15   1  15       37.33      133.95     54.72 o 
 -13   1  15      254.56      211.87     53.71 o 
 -11   1  15       12.74       82.98     42.13 o 
  -9   1  15      133.75      156.26     35.98 o 
  -7   1  15       66.99       83.84     23.40 o 
  -5   1  15      169.52      199.62     25.08 o 
  -3   1  15      875.74      867.24     29.87 o 
  -1   1  15      164.09      139.20     21.08 o 
   1   1  15     1310.39     1350.78     43.09 o 
   3   1  15      175.02      183.55     30.25 o 
   5   1  15      324.92      357.57     38.62 o 
   7   1  15      670.45      669.15     49.98 o 
   9   1  15      296.76      267.37     58.39 o 
  11   1  15        9.47       16.99     49.25 o 
  13   1  15       17.76       13.34     51.95 o 
  15   1  15      146.88       20.88     67.16 o 
 -16   2  15        0.45      -52.09     52.09 o 
 -14   2  15      238.38      226.17     52.47 o 
 -12   2  15     2386.74     2552.30    159.65 o 
 -10   2  15      517.42      483.51     28.16 o 
  -8   2  15        9.97       94.07     60.38 o 
  -6   2  15      683.50      616.20    149.57 o 
  -4   2  15      106.64       81.61     53.73 o 
  -2   2  15     3057.08     3137.20     75.34 o 
   0   2  15       41.37       40.80     18.13 o 
   2   2  15      501.63      490.71     30.95 o 
   4   2  15     1097.36     1125.22     51.50 o 
   6   2  15      547.04      509.60     45.66 o 
   8   2  15      116.25       35.92     46.47 o 
  10   2  15       96.85       95.65     49.49 o 
  12   2  15      127.15       98.63     51.23 o 
  14   2  15      269.90      241.13    109.88 o 
 -15   3  15      330.82      336.51     56.22 o 
 -13   3  15      893.11      777.31     54.11 o 
 -11   3  15      610.26      584.04     29.72 o 
  -9   3  15       87.97      105.40     93.00 o 
  -7   3  15      113.28       42.25     65.35 o 
  -5   3  15       11.72      137.15     65.77 o 
  -3   3  15      584.96      618.79    146.47 o 
  -1   3  15     2021.22     1999.46     65.30 o 
   1   3  15        0.57        5.37     26.80 o 
   3   3  15       84.70      125.37     37.41 o 
   5   3  15      112.36      199.88     46.48 o 
   7   3  15       26.04       -6.55     51.31 o 
   9   3  15       88.48      127.05     50.74 o 
  11   3  15        3.72      -54.83     59.91 o 
  13   3  15      277.69      350.24    137.96 o 
 -14   4  15       89.16      114.95     83.96 o 
 -12   4  15        9.18       16.68     81.63 o 
 -10   4  15       28.34      -64.58    103.33 o 
  -8   4  15       58.94       83.82     90.16 o 
  -6   4  15       13.55       36.41    101.78 o 
  -4   4  15       67.40       78.40     38.33 o 
  -2   4  15        2.85      -48.15     58.92 o 
   0   4  15     2140.50     2076.62     42.94 o 
   2   4  15        5.47        3.99     29.91 o 
   4   4  15      207.44      286.85     44.13 o 
   6   4  15       44.62       42.98     44.83 o 
   8   4  15      329.17      474.73     78.77 o 
  10   4  15      159.01      220.44     64.80 o 
 -11   5  15       13.25     -113.15    113.15 o 
  -9   5  15      149.54      -29.97    115.22 o 
  -7   5  15       27.67      -77.24     77.24 o 
  -5   5  15       21.36       20.32     45.57 o 
  -3   5  15        2.86       87.69     43.02 o 
  -1   5  15      378.95      310.80     43.63 o 
   1   5  15       62.02       59.21     35.95 o 
   3   5  15      767.17      681.44     45.90 o 
   5   5  15      533.70      605.30     82.57 o 
   7   5  15       30.86      -65.14     76.29 o 
 -16   0  16      679.18      660.29     90.93 o 
 -14   0  16      102.18       19.63     76.98 o 
 -12   0  16      891.11      927.92     91.97 o 
 -10   0  16      103.20        3.62     60.97 o 
  -8   0  16      238.62      193.23     58.38 o 
  -6   0  16      651.52      726.83     39.32 o 
  -4   0  16     1369.39     1440.11     53.75 o 
  -2   0  16        7.35       23.93     53.01 o 
   0   0  16     1278.93     1218.54     62.89 o 
   2   0  16     2531.83     2719.74    100.78 o 
   4   0  16       71.80       72.56     56.77 o 
   6   0  16      566.98      619.34     69.36 o 
   8   0  16      599.59      493.45    114.18 o 
  10   0  16       17.80      121.81     65.77 o 
  12   0  16     6491.13     6438.11    280.55 o 
  14   0  16        6.18       43.92    112.12 o 
 -13   1  16       17.69      -20.96     47.02 o 
 -11   1  16       26.98       43.57     41.83 o 
  -9   1  16       28.12       32.82     29.29 o 
  -7   1  16       70.24       65.54     29.31 o 
  -5   1  16     2009.32     2005.88     48.07 o 
  -3   1  16        3.82       -4.42     38.51 o 
  -1   1  16     1116.12     1171.91     30.83 o 
   1   1  16       56.56       17.12     25.55 o 
   3   1  16      147.49      157.02     35.07 o 
   5   1  16      231.28      171.27     41.29 o 
   7   1  16       85.74       59.39     41.03 o 
   9   1  16       49.17       77.47     46.97 o 
  11   1  16       41.74       89.22     50.92 o 
  13   1  16      195.22      191.86     65.67 o 
  15   1  16       31.70       -7.11     92.61 o 
 -16   2  16       10.85       96.10     61.48 o 
 -14   2  16      565.88      456.74     78.53 o 
 -12   2  16       35.05       59.37     35.20 o 
 -10   2  16      183.40      182.28     20.19 o 
  -8   2  16        0.41      -42.73     55.28 o 
  -6   2  16       45.28       47.98     63.29 o 
  -4   2  16       93.12      137.94     56.45 o 
  -2   2  16     1090.44     1075.17     47.45 o 
   0   2  16        9.98       15.75     35.39 o 
   2   2  16      341.45      357.32     35.28 o 
   4   2  16      642.01      606.43     46.54 o 
   6   2  16      202.93      213.96     44.46 o 
   8   2  16      475.72      562.19     49.92 o 
  10   2  16       21.41      102.65     46.54 o 
  12   2  16       14.82       22.69     54.32 o 
  14   2  16       81.11      158.73     76.36 o 
 -15   3  16      484.26      447.94     58.90 o 
 -13   3  16        3.03      -40.82     40.82 o 
 -11   3  16      209.95       32.03     93.52 o 
  -9   3  16      413.46      717.64    112.12 o 
  -7   3  16       26.35       -7.08    165.33 o 
  -5   3  16      600.74      597.06     98.42 o 
  -3   3  16        3.63       48.16     65.61 o 
  -1   3  16     3632.55     3526.65     86.95 o 
   1   3  16     1194.11     1089.24     37.18 o 
   3   3  16      543.38      634.93     40.78 o 
   5   3  16       83.17       75.73     41.77 o 
   7   3  16       64.44       74.20     57.93 o 
   9   3  16      550.01      587.97     56.44 o 
  11   3  16       42.43       -3.29     61.09 o 
 -14   4  16       19.76       -7.23     34.62 o 
 -12   4  16      225.41      110.57    110.05 o 
 -10   4  16      322.34      333.76    116.77 o 
  -8   4  16      928.02      964.39    201.24 o 
  -6   4  16       40.52       31.08     74.66 o 
  -4   4  16        9.39      -43.47     80.99 o 
  -2   4  16      446.35      442.36     54.82 o 
   0   4  16        3.27      -23.42     64.01 o 
   2   4  16      158.46      151.54     32.81 o 
   4   4  16      985.51      952.11     59.44 o 
   6   4  16      461.47      481.60     51.32 o 
   8   4  16      188.65      177.09     63.18 o 
  10   4  16        0.56       90.17     70.55 o 
  -9   5  16       36.49       31.00    116.25 o 
  -7   5  16      212.87      226.22     88.58 o 
  -5   5  16        0.40       73.41     82.98 o 
  -3   5  16      111.07      164.59     75.95 o 
  -1   5  16        7.64       -3.57     87.20 o 
   1   5  16        4.79       70.90     60.60 o 
   3   5  16      157.17      226.11     51.55 o 
   5   5  16       43.06       70.14     70.57 o 
 -15   1  17        3.08      -51.79     51.79 o 
 -13   1  17      233.44      232.45     47.72 o 
 -11   1  17     1129.25     1133.05     64.44 o 
  -9   1  17        6.34        6.77     36.94 o 
  -7   1  17        0.08       19.73     23.57 o 
  -5   1  17       89.65       96.21     20.25 o 
  -3   1  17        0.02      -17.38     23.68 o 
  -1   1  17     2349.37     2335.72     49.93 o 
   1   1  17      275.42      294.01     34.86 o 
   3   1  17     2259.83     2266.16     69.24 o 
   5   1  17      327.35      366.26     47.54 o 
   7   1  17      520.94      549.83     47.47 o 
   9   1  17       62.13       60.71     48.43 o 
  11   1  17      764.79      716.71     60.08 o 
  13   1  17      175.81      145.37     82.02 o 
 -14   2  17      311.76      306.75    113.92 o 
 -12   2  17       19.01        1.91     34.78 o 
 -10   2  17      387.09      370.96    103.33 o 
  -8   2  17        8.42      -35.13     96.62 o 
  -6   2  17       26.14       76.24     73.88 o 
  -4   2  17      340.47      362.27     46.38 o 
  -2   2  17      325.02      289.22     35.14 o 
   0   2  17       53.63       50.18     19.82 o 
   2   2  17        0.57       -0.42     32.04 o 
   4   2  17        9.26       36.74     41.91 o 
   6   2  17       82.99       39.68     37.13 o 
   8   2  17      306.80      317.31     49.20 o 
  10   2  17       90.21      150.00     60.42 o 
  12   2  17      358.75      337.28     82.80 o 
 -15   3  17       12.75        1.55     47.02 o 
 -13   3  17     1160.56     1102.55    131.75 o 
 -11   3  17      579.45      704.73    115.73 o 
  -9   3  17       30.60      -46.50     90.42 o 
  -7   3  17      191.12      135.92     67.94 o 
  -5   3  17      511.68      480.57     76.87 o 
  -3   3  17       13.44      -11.18     65.12 o 
  -1   3  17      269.28      225.11     36.85 o 
   1   3  17      138.67      116.94     20.46 o 
   3   3  17        2.29        1.63     59.29 o 
   5   3  17        0.68      -39.43     39.43 o 
   7   3  17      365.28      334.78     86.73 o 
   9   3  17       30.68       45.59     58.72 o 
  11   3  17        0.27       57.67     63.38 o 
 -10   4  17      387.92      429.86    140.53 o 
  -8   4  17      102.09      136.98     78.59 o 
  -6   4  17       31.53       87.43     76.59 o 
  -4   4  17      343.59      298.95    108.24 o 
  -2   4  17      141.62       97.61    129.42 o 
   0   4  17      262.16      292.77     46.02 o 
   2   4  17      921.67      899.66     50.31 o 
   4   4  17        7.33      -36.47     36.47 o 
   6   4  17      620.87      740.16    119.41 o 
   8   4  17      560.59      818.44     78.14 o 
  -7   5  17       74.79       62.10    188.06 o 
  -5   5  17       22.23       29.01     84.70 o 
  -3   5  17        1.15       14.33     85.30 o 
  -1   5  17        0.92       33.99     85.21 o 
   1   5  17       52.43       22.27     26.67 o 
   3   5  17        0.08       68.85     84.36 o 
 -14   0  18      505.46      459.83     75.95 o 
 -12   0  18        0.25      -42.88     64.58 o 
 -10   0  18     1057.27     1279.77     99.72 o 
  -8   0  18     3552.74     3400.66    137.43 o 
  -6   0  18      333.89      415.51     62.26 o 
  -4   0  18        3.86       33.07     41.59 o 
  -2   0  18      330.61      362.64     49.36 o 
   0   0  18     1584.12     1552.91     77.27 o 
   2   0  18      101.61      103.42     57.61 o 
   4   0  18       39.76       -2.37     48.26 o 
   6   0  18       36.20       85.19     65.67 o 
   8   0  18       45.19       19.28     65.71 o 
  10   0  18      332.58      256.08     79.57 o 
  12   0  18        3.82      -59.93    126.07 o 
 -15   1  18      730.79      676.83     86.28 o 
 -13   1  18       27.26       67.08     42.42 o 
 -11   1  18      668.79      677.06     55.24 o 
  -9   1  18       50.45      109.77     38.21 o 
  -7   1  18      133.84      147.45     24.23 o 
  -5   1  18     1141.48     1162.26     42.91 o 
  -3   1  18      344.83      321.03     34.10 o 
  -1   1  18      539.52      670.99     90.27 o 
   1   1  18      544.88      530.76     38.83 o 
   3   1  18      134.72      100.98     37.69 o 
   5   1  18      236.89      208.89     40.43 o 
   7   1  18        0.96      -32.37     38.91 o 
   9   1  18       47.63       31.11     48.51 o 
  11   1  18       93.01        4.50     98.68 o 
  13   1  18      479.77      336.43    190.65 o 
 -14   2  18      257.49      377.68     56.83 o 
 -12   2  18      674.18      652.33    120.64 o 
 -10   2  18      941.36      808.57    115.73 o 
  -8   2  18      745.26      711.29     74.85 o 
  -6   2  18       26.97      -11.92    149.83 o 
  -4   2  18      514.23      548.99     49.88 o 
  -2   2  18      482.25      521.64     40.49 o 
   0   2  18      250.07      289.60     22.49 o 
   2   2  18     1808.83     1941.25     91.86 o 
   4   2  18     1813.72     1861.27     65.96 o 
   6   2  18       33.38       89.41     42.59 o 
   8   2  18      133.88      151.84     45.32 o 
  10   2  18        4.10       41.84     70.14 o 
  12   2  18        1.36      -30.81     86.04 o 
 -11   3  18      164.54       16.53     94.55 o 
  -9   3  18       24.66       93.25     68.86 o 
  -7   3  18       22.62       14.67     66.22 o 
  -5   3  18        0.10      -56.24     64.51 o 
  -3   3  18      830.57      785.00    100.23 o 
  -1   3  18      835.05      942.75     52.44 o 
   1   3  18       25.37        8.40     35.38 o 
   3   3  18      499.08      492.37     70.40 o 
   5   3  18       19.33      -23.32     38.40 o 
   7   3  18       42.25       -6.84     70.12 o 
   9   3  18      344.55      345.98     74.84 o 
  -8   4  18       62.51       42.31     84.22 o 
  -6   4  18        0.70      -74.10     74.10 o 
  -4   4  18       10.71       88.82     76.92 o 
  -2   4  18      325.78      438.51     87.09 o 
   0   4  18      978.98      960.30     60.96 o 
   2   4  18        5.88       91.69     58.25 o 
   4   4  18        3.74       37.16     35.74 o 
   6   4  18        1.32      -62.18     91.29 o 
  -5   5  18      143.47      248.51    130.20 o 
  -3   5  18      120.56     -123.48    123.48 o 
  -1   5  18        9.26       -4.65    127.10 o 
   1   5  18      755.58      763.72     88.87 o 
 -13   1  19        0.24      -33.07     55.28 o 
 -11   1  19      486.52      468.48     47.45 o 
  -9   1  19       22.67       32.01     57.87 o 
  -7   1  19        0.18      -13.93     35.93 o 
  -5   1  19        0.01       11.98     19.67 o 
  -3   1  19      479.76      505.38     33.48 o 
  -1   1  19       10.18       17.38     57.05 o 
   1   1  19       19.57       51.99     34.33 o 
   3   1  19       15.28       15.73     38.81 o 
   5   1  19     1349.64     1331.76     67.05 o 
   7   1  19      819.56      766.81     54.12 o 
   9   1  19      782.19      650.38     87.96 o 
  11   1  19      671.17      529.11     93.28 o 
 -14   2  19        3.51      -16.53     41.33 o 
 -10   2  19      421.42      647.89    110.57 o 
  -8   2  19      293.32      322.86    119.35 o 
  -6   2  19      720.38      730.60     76.31 o 
  -4   2  19      759.69      742.53     50.92 o 
  -2   2  19        0.21        3.35     35.90 o 
   0   2  19      386.38      390.69     40.57 o 
   2   2  19      607.85      607.79     41.69 o 
   4   2  19        2.95       19.15     38.55 o 
   6   2  19      103.49       31.53     39.86 o 
   8   2  19        2.73      -39.37     71.85 o 
  10   2  19       41.55       39.38     71.74 o 
  -9   3  19       17.74       31.75     66.61 o 
  -7   3  19       20.78      -28.58     74.14 o 
  -5   3  19      173.03      232.93     91.71 o 
  -3   3  19      814.74      903.63     86.07 o 
  -1   3  19      164.27      146.02     76.59 o 
   1   3  19       41.67       16.95     37.65 o 
   3   3  19        7.98      -33.12     33.12 o 
   5   3  19      175.88      204.04     55.94 o 
   7   3  19        2.37       83.61     71.60 o 
   9   3  19        0.03      -67.35     67.35 o 
  -8   4  19      105.22      -23.25    112.63 o 
  -6   4  19       83.80      -25.83    112.63 o 
  -4   4  19        0.25        8.02     77.56 o 
  -2   4  19        0.00       39.14     78.42 o 
   0   4  19     1223.30     1373.78    168.95 o 
   2   4  19      141.21      260.53    129.17 o 
   4   4  19      297.08      428.62    104.37 o 
 -12   0  20       58.15       32.55     65.62 o 
 -10   0  20       77.91       97.65     60.97 o 
  -8   0  20      152.27      229.91     69.75 o 
  -6   0  20       42.73       96.43     43.70 o 
  -4   0  20       81.87       13.73     53.99 o 
  -2   0  20     1389.08     1391.43     72.50 o 
   0   0  20     2174.66     2304.74     74.83 o 
   2   0  20     2108.96     2001.34    171.53 o 
   4   0  20      604.94      653.58     68.12 o 
   6   0  20      106.35       68.98     60.38 o 
   8   0  20       36.48       81.63     95.58 o 
  10   0  20     1058.57     1248.25    157.58 o 
 -13   1  20      162.32      157.58     54.77 o 
 -11   1  20        1.20       58.87     40.94 o 
  -9   1  20       95.31      139.21     66.39 o 
  -7   1  20       53.54       54.97     28.35 o 
  -5   1  20       50.52       71.24     30.52 o 
  -3   1  20        6.20       20.61     28.16 o 
  -1   1  20      530.19      610.31     79.09 o 
   1   1  20     1379.79     1338.49     53.44 o 
   3   1  20      673.63      713.64     50.99 o 
   5   1  20        0.30       42.80     43.29 o 
   7   1  20       74.07       59.58     63.00 o 
   9   1  20       82.36       90.08     69.50 o 
 -14   2  20      212.19      262.46     38.23 o 
  -8   2  20      268.20      308.29     75.62 o 
  -6   2  20        5.79       44.77     56.63 o 
  -4   2  20      735.08      697.51     83.06 o 
  -2   2  20      362.43      232.11     38.73 o 
   0   2  20        9.38       14.83     35.99 o 
   2   2  20       17.66       48.32     32.71 o 
   4   2  20      435.70      446.24     44.61 o 
   6   2  20        4.31      -12.67     65.55 o 
   8   2  20      363.63      447.07     82.53 o 
  -9   3  20        0.29       53.22     98.68 o 
  -7   3  20       58.98      -70.78     97.13 o 
  -5   3  20      119.41      147.63     79.31 o 
  -3   3  20      163.23      114.51     70.44 o 
  -1   3  20       57.81      -77.24     77.24 o 
   1   3  20       11.65       56.19     39.84 o 
   3   3  20        9.76       66.97     63.89 o 
   5   3  20      125.32      121.39     89.64 o 
   7   3  20      111.59      187.31     74.33 o 
  -8   4  20      383.80      502.19    133.82 o 
  -6   4  20      121.76       45.98    116.77 o 
  -4   4  20       26.66       44.43    115.73 o 
  -2   4  20      171.33       27.90    117.80 o 
   0   4  20      575.93      404.03    132.78 o 
   2   4  20       37.93      115.35     69.75 o 
 -11   1  21       55.56       57.35     43.92 o 
  -9   1  21       50.16       38.44     59.93 o 
  -7   1  21      315.74      318.18     32.44 o 
  -5   1  21       26.30      -14.03     24.47 o 
  -3   1  21      250.30      266.53     32.33 o 
  -1   1  21      391.40      376.92     38.94 o 
   1   1  21        7.20       30.74     31.06 o 
   3   1  21       53.47       62.26     38.28 o 
   5   1  21       68.64       76.47     65.03 o 
   7   1  21      534.32      516.11     80.55 o 
  -8   2  21       14.42      -99.20    102.30 o 
  -6   2  21        9.44      -17.33     70.27 o 
  -4   2  21     1226.16     1196.12     82.98 o 
  -2   2  21      732.30      753.90     54.02 o 
   0   2  21      162.54      153.44     34.38 o 
   2   2  21       76.66      132.76     39.66 o 
   4   2  21       19.91       18.50     60.33 o 
   6   2  21      236.93      224.67     91.71 o 
  -9   3  21       18.72       25.32    101.78 o 
  -7   3  21        1.75       72.85    102.30 o 
  -5   3  21        0.02      100.75    101.78 o 
  -3   3  21      304.86      153.96    128.13 o 
  -1   3  21      192.47      282.10    112.12 o 
   1   3  21       21.98      -84.41     95.07 o 
   3   3  21        8.39        0.31     33.82 o 
   5   3  21        0.01       52.60     62.59 o 
  -8   0  22       76.06      117.80     64.07 o 
  -6   0  22      433.21      455.80     84.47 o 
  -4   0  22     1069.74     1069.03     89.64 o 
  -2   0  22      421.43      445.56     58.73 o 
   0   0  22       29.28       81.47     59.35 o 
   2   0  22       25.69      -43.40     89.90 o 
   4   0  22      141.95       63.55     82.15 o 
   6   0  22       85.45     -101.78    101.78 o 
 -11   1  22       56.79      105.40     38.75 o 
  -9   1  22        2.93       -2.07     30.48 o 
  -7   1  22      119.31      105.77     26.71 o 
  -5   1  22       12.62       41.41     31.15 o 
  -3   1  22     2141.52     2162.89     59.53 o 
  -1   1  22      512.31      492.33     59.05 o 
   1   1  22       50.28       60.61     34.49 o 
   3   1  22      235.95      223.93     62.95 o 
   5   1  22       10.45       12.85     70.83 o 
   7   1  22      103.43      198.16     75.81 o 
  -8   2  22       68.32       61.48     87.83 o 
  -6   2  22        3.67       66.13    110.05 o 
  -4   2  22       76.21      -32.55    107.98 o 
  -2   2  22       62.71      172.56    115.22 o 
   0   2  22        3.56        6.70     48.05 o 
   2   2  22      327.91      316.32     42.61 o 
   4   2  22      737.45      758.93     76.50 o 
  -7   3  22      319.03      349.78    134.33 o 
  -5   3  22       37.12      137.95    105.40 o 
  -3   3  22      123.99      157.58    110.57 o 
  -1   3  22       14.89      134.33    105.40 o 
   1   3  22      189.99       32.55    109.53 o 
  -7   1  23      448.06      418.50    102.30 o 
  -5   1  23        0.00       -5.00     34.14 o 
  -3   1  23       95.52      119.65     32.15 o 
  -1   1  23      285.21      236.58     46.87 o 
   1   1  23      915.44      840.38     71.26 o 
   3   1  23       15.48       88.01     62.00 o 
  -8   2  23        1.45      -85.25     85.25 o 
  -6   2  23       20.95       -3.62     90.42 o 
  -4   2  23       10.54      -38.75     89.90 o 
  -2   2  23      346.25      208.73    101.27 o 
   0   2  23       12.48       48.08     54.28 o 
   2   2  23       12.15      -10.59     52.18 o 
  -6   0  24      515.06      551.79     86.80 o 
  -4   0  24      835.99      796.69     93.52 o 
  -2   0  24      191.34      236.63     85.25 o 
   0   0  24     1045.08      997.16    112.12 o 
  -7   1  24      144.27       39.27     94.55 o 
  -5   1  24       89.16       -8.01     49.18 o 
  -3   1  24      165.62      162.12     32.63 o 
  -1   1  24      475.92      537.65     64.59 o 
                                                 
